# Supplementary material for: Unfamiliarity generates costly aggression in interspecific avian dominance hierarchies
Source: Nat Commun. 2024 Jan 6;15:335. doi: 10.1038/s41467-023-44613-0 (PMC10771497; doi:10.1038/s41467-023-44613-0)
Supplement: Supplementary file 4 — Supplementary Data 1 [file 41467_2023_44613_MOESM4_ESM.txt]

(((((((Callipepla_californica:1.361019729,Callipepla_gambelii:1.361019729):2.82469968,Callipepla_squamata:4.185719409):2.605933453,Colinus_virginianus:6.791652862):19.6388328,(((Meleagris_gallopavo:13.33200564,(Tympanuchus_phasianellus:10.11711482,Bonasa_umbellus:10.11711482):3.214890821):1.28021525,(Phasianus_versicolor:13.03514847,Perdix_perdix:13.03514847):1.577072418):4.139109471,Alectoris_chukar:18.75133036):7.679155305):23.76495341,Ortalis_vetula:50.19543907):22.16860098,((Dendrocygna_autumnalis:15.47820137,Dendrocygna_bicolor:15.47820137):17.64991087,((Chen_caerulescens:9.041678416,Branta_canadensis:9.041678416):15.05583869,((((Anas_platyrhynchos:0.5183891299,(Anas_fulvigula:0.1502944065,Anas_rubripes:0.1502944065):0.3680947234):3.719554063,(Anas_acuta:3.986168784,Anas_crecca:3.986168784):0.2517744087):1.528564158,Anas_americana:5.766507351):6.547638511,(Aythya_affinis:10.93877321,((Alopochen_aegyptiaca:9.576359567,Aix_sponsa:9.576359567):1.06521775,((Lophodytes_cucullatus:5.723763173,Mergus_merganser:5.723763173):2.038740304,(Bucephala_clangula:5.095288898,Bucephala_albeola:5.095288898):2.667214579):2.87907384):0.2971958982):1.375372647):11.78337124):9.030595129):39.23592781):25.19656036,((((((Larus_atricilla:4.595368812,(Larus_delawarensis:1.57951906,(Larus_occidentalis:1.212713881,(Larus_argentatus:0.9520266616,Larus_glaucescens:0.9520266616):0.2606872199):0.3668051787):3.015849752):58.78750222,(Calidris_minutilla:36.69743387,(Scolopax_minor:35.73247559,Actitis_macularius:35.73247558):0.9649582778):26.68543717):4.469464416,Charadrius_vociferus:67.85233545):11.60988198,(((Caracara_cheriway:33.00289453,((Falco_sparverius:11.16619733,Falco_peregrinus:11.16619733):2.286874471,Falco_columbarius:13.4530718):19.54982273):42.64106994,((Agapornis_roseicollis:30.35353658,((Aratinga_acuticaudata:10.22614715,Nandayus_nenday:10.22614715):14.28837361,(Myiopsitta_monachus:16.99383026,Brotogeris_chiriri:16.99383026):7.520690499):5.839015829):44.43226729,((((Pitangus_sulphuratus:9.861942176,((Tyrannus_tyrannus:4.730834182,(Tyrannus_vociferans:3.372629798,Tyrannus_couchii:3.372629799):1.358204383):0.4605268379,(Tyrannus_verticalis:1.325421755,Tyrannus_forficatus:1.325421755):3.865939265):4.670581157):1.421435017,(Myiarchus_cinerascens:1.83316923,Myiarchus_crinitus:1.83316923):9.450207964):3.092332852,((Sayornis_saya:4.642511663,(Sayornis_nigricans:1.231166065,Sayornis_phoebe:1.231166065):3.411345599):2.477972323,Empidonax_difficilis:7.120483986):7.255226059):50.18584253,(((Vireo_griseus:12.21502494,(Vireo_huttoni:9.526176806,Vireo_solitarius:9.526176806):2.688848132):25.5713714,((Lanius_ludovicianus:2.210475979,Lanius_excubitor:2.210475979):26.08458907,(((((Gymnorhinus_cyanocephalus:12.20836919,((Aphelocoma_californica:1.45,Aphelocoma_woodhouseii:1.45):5.412169626,Aphelocoma_ultramarina:6.862169626):5.346199565):1.89953133,(Cyanocitta_cristata:8.423806371,Cyanocitta_stelleri:8.423806371):5.684094151):1.795516917,Cyanocorax_yncas:15.90341744):3.697272129,((Nucifraga_columbiana:14.00733399,(((Corvus_brachyrhynchos:0.6967644167,Corvus_caurinus:0.6967644167):6.522831901,Corvus_corax:7.219596316):4.916485172,Corvus_ossifragus:12.13608149):1.871252502):2.398726801,(Pica_hudsonia:0.3813262139,Pica_nuttalli:0.3813262139):16.02473458):3.194628775):1.112448875,Perisoreus_canadensis:20.71313844):7.581926609):9.491331291):12.32650171,(((Auriparus_flaviceps:36.38097871,((((Baeolophus_ridgwayi:3.69106258,Baeolophus_inornatus:3.69106258):2.903477952,(Baeolophus_bicolor:0.9215205922,Baeolophus_atricristatus:0.9215205922):5.673019939):3.424267861,Baeolophus_wollweberi:10.01880839):4.822531013,((Parus_carolinensis:7.313811315,(Parus_atricapillus:5.358680762,Parus_gambeli:5.358680762):1.955130553):0.7175943117,(Parus_hudsonicus:3.984564206,Parus_rufescens:3.984564206):4.046841421):6.809933779):21.53963931):5.847564312,((Psaltriparus_minimus:30.4115765,(Progne_subis:18.84705593,Hirundo_rustica:18.84705593):11.56452057):2.803354715,(Pycnonotus_jocosus:31.22719943,(Zosterops_japonicus:25.31008432,Chamaea_fasciata:25.31008432):5.917115114):1.987731784):9.013611814):3.364084912,((((((Certhia_americana:28.65188252,(((Campylorhynchus_brunneicapillus:16.03495195,((Thryomanes_bewickii:10.00661847,Thryothorus_ludovicianus:10.00661847):4.330782199,((Troglodytes_troglodytes:4.3,Troglodytes_pacificus:4.3):6.314384649,Troglodytes_aedon:10.61438465):3.723016022):1.697551275):1.988716912,(Catherpes_mexicanus:14.25820362,Salpinctes_obsoletus:14.25820362):3.765465235):6.411692712,(Polioptila_melanura:4.727457086,Polioptila_caerulea:4.727457086):19.70790449):4.216520945):3.541641609,(((Sitta_pusilla:7.079859629,Sitta_pygmaea:7.079859629):3.779733126,Sitta_canadensis:10.85959275):4.349957511,Sitta_carolinensis:15.20955027):16.98397386):6.636888185,((Sturnus_vulgaris:21.85310585,((Mimus_polyglottos:12.30523268,((Toxostoma_bendirei:8.007212337,Toxostoma_redivivum:8.007212337):1.637622549,((Toxostoma_rufum:4.59842633,Toxostoma_longirostre:4.59842633):3.438279559,Toxostoma_curvirostre:8.036705888):1.608128997):2.6603978):2.666152573,Dumetella_carolinensis:14.97138526):6.881720598):6.218449289,(((Sialia_sialis:5.095864339,(Sialia_currucoides:3.992576618,Sialia_mexicana:3.992576618):1.10328772):13.00593269,Myadestes_townsendi:18.10179703):1.54613987,(((Turdus_grayi:5.894937046,Turdus_rufopalliatus:5.894937047):2.635012908,Turdus_migratorius:8.529949955):7.824178178,((Catharus_guttatus:12.37209621,Hylocichla_mustelina:12.37209621):2.374737307,Zoothera_naevia:14.74683351):1.60729462):3.293808766):8.423618245):10.75885716):1.809272686,((Bombycilla_cedrorum:10.87374156,Bombycilla_garrulus:10.87374156):22.31162873,Phainopepla_nitens:33.1853703):7.4543147):3.94623413,(Regulus_calendula:34.60156145,Regulus_satrapa:34.60156145):9.984357678):0.5098343025,(((((Coccothraustes_vespertinus:19.38246332,(((((Carpodacus_cassinii:3.448013492,Carpodacus_purpureus:3.448013492):7.953342431,Carpodacus_mexicanus:11.40135592):1.446443279,(Leucosticte_tephrocotis:0.2461304812,Leucosticte_atrata:0.2461304812):12.60166872):3.302737139,Pinicola_enucleator:16.15053634):0.8251243226,((Carduelis_pinus:5.245702609,((Carduelis_psaltria:1.726511348,Carduelis_lawrencei:1.726511348):1.741003278,Carduelis_tristis:3.467514626):1.778187983):3.458991975,(((Loxia_leucoptera:1.707860815,Loxia_curvirostra:1.707860814):3.643626906,(Carduelis_flammea:0.6119803484,Carduelis_hornemanni:0.6119803484):4.739507373):2.516116665,Carduelis_carduelis:7.867604387):0.8370901984):8.270966079):2.406802653):6.62699151,((((((Piranga_rubra:7.995861005,(Piranga_ludoviciana:2.902968804,Piranga_olivacea:2.902968804):5.092892201):7.762529956,(Cardinalis_sinuatus:6.605645941,Cardinalis_cardinalis:6.605645942):9.152745019):2.344746667,((Pheucticus_ludovicianus:3.475480127,Pheucticus_melanocephalus:3.475480127):13.60569611,(((Passerina_amoena:4.637680863,Passerina_caerulea:4.637680863):3.620021424,(Passerina_ciris:7.57005022,Passerina_cyanea:7.57005022):0.6876520667):4.596155023,Spiza_americana:12.85385731):4.227318924):1.021961395):1.605446301,Sporophila_torqueola:19.70858393):1.805503555,((((Calamospiza_melanocorys:6.687347769,Chondestes_grammacus:6.687347769):4.469178386,(((((Spizella_pusilla:2.90778404,Spizella_breweri:2.907784041):1.076449853,(Spizella_pallida:2.28231155,Spizella_passerina:2.28231155):1.701922343):4.869870789,Amphispiza_bilineata:8.854104683):1.115187684,(((((Pipilo_maculatus:0.677259377,Pipilo_erythrophthalmus:0.677259377):2.133408781,Pipilo_chlorurus:2.810668158):4.38302336,(Aimophila_ruficeps:5.848185084,(Pipilo_fuscus:3.204465379,(Pipilo_crissalis:0.9440501276,Pipilo_aberti:0.9440501276):2.260415251):2.643719705):1.345506433):0.8444764841,(((Melospiza_georgiana:1.262215675,Melospiza_lincolnii:1.262215675):0.9823512341,Melospiza_melodia:2.244566909):3.011375289,Passerculus_sandwichensis:5.255942197):2.782225804):0.425295371,((Spizella_arborea:5.976400781,Passerella_iliaca:5.976400781):0.8033183402,(Junco_hyemalis:5.275883014,((Zonotrichia_leucophrys:0.3467619845,Zonotrichia_atricapilla:0.3467619845):1.443418448,(Zonotrichia_albicollis:1.272795404,Zonotrichia_querula:1.272795404):0.517385029):3.485702581):1.503836107):1.683744252):1.505828993):0.6380316086,(Aimophila_carpalis:7.885215192,Arremonops_rufivirgatus:7.885215192):2.722108783):0.5492021807):0.8648857017,((((Icterus_pectoralis:6.181787364,Icterus_cucullatus:6.181787365):0.8711526822,((Icterus_parisorum:3.852140219,Icterus_graduacauda:3.85214022):0.9462377605,((Icterus_galbula:2.109185442,Icterus_bullockii:2.109185442):0.2153148708,Icterus_gularis:2.324500313):2.473877667):2.254562067):4.169384081,(((Molothrus_aeneus:1.209639887,Molothrus_ater:1.209639887):4.725958456,Agelaius_phoeniceus:5.935598342):0.2532321752,((Euphagus_carolinus:3.004026681,Euphagus_cyanocephalus:3.004026681):1.369269599,((Quiscalus_mexicanus:0.821728568,Quiscalus_major:0.821728568):1.633784678,Quiscalus_quiscula:2.455513246):1.917783034):1.815534237):5.033493611):0.7989675148,((Sturnella_neglecta:2.275075628,Sturnella_magna:2.275075628):8.43419374,Xanthocephalus_xanthocephalus:10.70926937):1.312022274):0.0001202141186):6.962831306,(Seiurus_aurocapilla:11.32038877,(((Geothlypis_trichas:8.923490091,Mniotilta_varia:8.923490092):0.3266834202,(((Parula_americana:5.148482095,(Dendroica_tigrina:4.900648287,Dendroica_petechia:4.900648287):0.2478338091):0.1018599432,((Dendroica_caerulescens:4.725417635,Setophaga_ruticilla:4.725417636):0.3356205591,((Dendroica_discolor:2.925869953,(Dendroica_townsendi:2.225189716,Dendroica_nigrescens:2.225189716):0.7006802373):1.840380681,(Dendroica_palmarum:4.400188139,(Dendroica_coronata:4.086681858,(Dendroica_dominica:3.7929385,Dendroica_pinus:3.7929385):0.2937433576):0.313506281):0.3660624957):0.2947875606):0.1893038439):3.684740316,Wilsonia_pusilla:8.935082355):0.3150911565):0.1727653645,(Vermivora_celata:4.756045651,Vermivora_peregrina:4.756045651):4.666893225):1.897449897):7.66385439):2.529844322):1.397907701,(Calcarius_lapponicus:16.94859348,Plectrophenax_nivalis:16.94859347):5.963401713):3.097459639):1.572270371,Anthus_rubescens:27.5817252):1.676632182,(Passer_domesticus:5.25732578,Passer_montanus:5.257325779):24.0010316):4.201506146,(Lonchura_punctulata:10.59160292,Lonchura_cucullata:10.59160291):22.86826061):11.6358899):0.4968745116):4.52027011):14.44865452):10.2242513):0.8581606009):2.765575767,(((Megaceryle_alcyon:69.62376529,(((Colaptes_auratus:5.57485071,Colaptes_chrysoides:5.57485071):3.516078646,Dryocopus_pileatus:9.090929356):6.330719586,((Picoides_dorsalis:12.59855079,(((Picoides_albolarvatus:2.857860401,Picoides_villosus:2.8578604):3.356446827,Picoides_borealis:6.214307228):1.842313258,((Picoides_scalaris:0.8600498919,Picoides_nuttallii:0.8600498919):4.621507734,Picoides_pubescens:5.481557626):2.57506286):4.5419303):1.729632039,(((Sphyrapicus_varius:1.078766435,(Sphyrapicus_nuchalis:0.2054666574,Sphyrapicus_ruber:0.2054666574):0.8732997775):4.983604511,Sphyrapicus_thyroideus:6.062370946):6.803890735,(((Melanerpes_aurifrons:2.660915837,Melanerpes_carolinus:2.660915837):1.280237896,Melanerpes_uropygialis:3.941153733):6.498178625,((Melanerpes_lewis:8.374016888,Melanerpes_erythrocephalus:8.374016888):0.8679583764,Melanerpes_formicivorus:9.241975265):1.197357093):2.426929324):1.461921144):1.093466116):54.20211635):6.317893202,((Glaucidium_californicum:31.47695404,Aegolius_funereus:31.47695404):8.799056024,((Megascops_kennicottii:6.140795505,Megascops_asio:6.140795505):20.13576863,(Strix_varia:23.66857033,Bubo_virginianus:23.66857032):2.607993809):13.99944593):35.66564843):1.739492436,((Coragyps_atratus:40.89196108,Cathartes_aura:40.89196108):36.40134767,((Elanus_leucurus:45.599557,(Elanoides_forficatus:34.41606294,(((Accipiter_striatus:20.13179136,((Accipiter_gentilis:12.31821183,Accipiter_cooperii:12.31821183):5.625030656,Circus_cyaneus:17.94324249):2.188548871):4.054998607,(((Buteo_lineatus:4.984657575,((Buteo_jamaicensis:3.493938751,(Buteo_regalis:1.411149356,Buteo_lagopus:1.411149356):2.082789395):1.047301607,Buteo_platypterus:4.541240358):0.443417216):5.389004959,Parabuteo_unicinctus:10.37366253):8.817553969,Haliaeetus_leucocephalus:19.1912165):4.995573465):2.675471587,Aquila_chrysaetos:26.86226156):7.553801385):11.18349406):4.012650011,Pandion_haliaetus:49.61220701):27.68110175):0.3878421733):0.7283893128):1.052677191):0.1123361038,((((Columbina_inca:6.715019939,Columbina_passerina:6.715019939):26.01176684,((Leptotila_verreauxi:22.20877582,(Zenaida_macroura:14.91438989,Zenaida_asiatica:14.91438989):7.29438593):4.088718886,(Patagioenas_fasciata:19.76728657,Streptopelia_decaocto:19.76728657):6.530208132):6.429292078):41.05569541,Podilymbus_podiceps:73.78248219):0.707594057,((Mycteria_americana:62.69315944,(((Eudocimus_albus:47.52246908,Plegadis_falcinellus:47.52246907):4.124963447,(((Egretta_caerulea:8.604406731,Egretta_tricolor:8.604406731):4.240844446,Egretta_thula:12.84525118):18.01432229,((Ardea_herodias:15.50207868,Casmerodius_albus:15.50207868):1.553664828,Bubulcus_ibis:17.05574351):13.80382996):20.78785906):8.136942244,(Anhinga_anhinga:29.29369742,Phalacrocorax_auritus:29.29369742):30.49067734):2.908784668):8.757618074,(Geococcyx_californianus:69.94639931,(Fulica_americana:52.66330745,(Aramus_guarauna:48.13024423,Grus_canadensis:48.13024423):4.533063219):17.28309186):1.504378202):3.039298739):5.084477285):0.03928657439,((((Archilochus_alexandri:1.281625904,Archilochus_colubris:1.281625904):5.056080565,((Selasphorus_platycercus:1.967200852,(Selasphorus_sasin:1.263891544,Selasphorus_rufus:1.263891544):0.7033093071):0.9847886913,(Calypte_costae:2.240302365,Calypte_anna:2.240302365):0.711687178):3.385716927):10.03800577,(Cynanthus_latirostris:14.89009807,Amazilia_yucatanensis:14.89009807):1.485614173):56.58998472,Caprimulgus_carolinensis:72.96569697):6.648143145):17.94676029);
