# Supplementary material for: Unfamiliarity generates costly aggression in interspecific avian dominance hierarchies
Source: Nat Commun. 2024 Jan 6;15:335. doi: 10.1038/s41467-023-44613-0 (PMC10771497; doi:10.1038/s41467-023-44613-0)
Supplement: Supplementary file 6 — Source Data [file 41467_2023_44613_MOESM6_ESM.xlsx]

## Sheet: FIG1_directionality
posterior	(Intercept)	scale(sqrt.diff.body.mass)	scale(patristic.distance)	both.sedentary	pairdietTRUE	pairforagingTRUE	scale(sympatry.sq)	scale(ln.syntopy)	scale(highest.intraspecific.ses)	scale(sqrt.diff.body.mass):scale(patristic.distance)
1	1.02414	0.111233	-0.0865887	-0.0276384	0.0547311	0.0429365	0.0177277	0.106198	0.061233	-0.0277702
2	1.13661	0.0876451	-0.0626448	0.0257306	0.0683743	0.0255956	0.00219844	0.085465	0.0763285	-0.0115912
3	0.856457	0.108829	-0.0149539	0.0447375	0.0586098	0.0760196	0.0110223	0.10251	0.0625642	-0.0176459
4	1.13975	0.0849559	-0.0558659	0.0206772	0.0402851	0.0541188	0.0116737	0.0946806	0.0890627	-0.0158599
5	1.09641	0.0934451	-0.0231713	-0.0394051	0.034109	0.0311006	0.0144408	0.0993929	0.0784428	-0.0272249
6	1.02863	0.104405	-0.112791	0.0499641	0.0325061	0.0465913	0.00103148	0.106151	0.0776663	-0.0559724
7	1.20923	0.0922822	-0.0581927	-0.0185498	0.0332582	0.0474427	0.00935751	0.1025	0.0732577	-0.0264172
8	1.10829	0.0929108	-0.0582372	0.0193623	-0.00677829	0.0290192	0.0155335	0.123009	0.0536457	-0.0111636
9	1.17799	0.0777252	-0.0638475	-0.0113242	0.0162094	0.0360113	0.013214	0.102238	0.0840173	-0.0195954
10	1.18595	0.0864207	-0.0583234	-0.0344047	0.055427	0.0376425	-0.00367583	0.121201	0.0546352	-0.0292326
11	1.13103	0.105029	-0.0580971	-0.0203413	0.0127782	0.0326238	0.0140671	0.0998828	0.0953898	-0.0238352
12	1.09745	0.0966985	-0.0736432	-0.0133777	0.010852	0.0646075	-0.00174286	0.102554	0.0744345	-0.0287542
13	1.18451	0.100719	-0.0528435	0.0315238	0.00881489	0.0396376	0.0173939	0.10404	0.0769577	-0.0367222
14	1.08575	0.0991881	-0.0549394	0.0463311	0.00296186	0.0570269	0.00425717	0.112175	0.104113	-0.00194984
15	1.12721	0.102126	-0.0586463	-0.0461221	0.0485599	0.0316469	0.0203316	0.101554	0.0809248	-0.0268509
16	1.13476	0.0895626	-0.0573798	0.00343653	0.0669084	0.0333923	0.0121225	0.101932	0.106365	-0.0318071
17	1.00512	0.0642964	-0.082977	-0.0294705	0.0133018	0.0281971	0.0237496	0.110549	0.0612474	-0.00680526
18	1.15463	0.0933744	-0.0587693	0.00376859	0.0141813	0.0421456	0.0242459	0.102257	0.0665633	-0.011184
19	0.960946	0.0855903	-0.0320728	0.0367905	0.04191	0.0602714	0.0130229	0.104582	0.0752213	-0.0152647
20	1.10418	0.103649	-0.0737214	-0.018063	0.0278168	0.0543498	0.0100601	0.0951891	0.0451065	-0.0289831
21	1.08895	0.0968766	-0.0436909	0.0171468	0.0535841	0.066578	0.00792511	0.0775789	0.104674	-0.0177348
22	1.10992	0.0848979	-0.0589578	-0.00574225	0.0433983	0.0708836	0.0156067	0.0919167	0.0989407	-0.00653982
23	1.21257	0.0916521	-0.0675777	-0.0342441	0.0677755	0.0261086	0.0101759	0.0956619	0.0591893	-0.0325674
24	1.13209	0.093574	-0.0634042	-0.0559372	0.00488316	0.0584342	-0.011043	0.116325	0.076269	-0.0314643
25	1.08956	0.0913292	-0.0746479	0.0255927	0.0216846	0.0539972	0.0384864	0.0924101	0.0658391	0.00010831
26	1.14901	0.0897273	-0.0479992	0.0549823	0.0400269	0.0840093	0.0284818	0.0866902	0.0677637	-0.0228185
27	1.11505	0.0975656	-0.0716157	0.0018808	0.0083798	0.0295357	0.021413	0.0940609	0.0834212	-0.0138542
28	1.12985	0.103326	-0.0673529	0.058271	0.0572466	0.0141836	0.00958333	0.0883397	0.0764214	-0.0206651
29	1.18759	0.110853	-0.0939401	-0.0130506	0.00637353	0.0329914	-0.00232547	0.106684	0.0971431	-0.0197882
30	1.12264	0.113694	-0.0814237	0.0217051	0.0277198	0.0551538	-0.00203597	0.0960874	0.106062	-0.0196703
31	1.07505	0.0918325	-0.0550705	-0.0169064	0.0211145	0.0302196	-0.00528527	0.110251	0.0832573	-0.02868
32	1.08278	0.107739	-0.058226	-0.0610423	0.0433922	0.0429183	0.01682	0.106889	0.0794668	-0.0248811
33	1.17495	0.120623	-0.0710565	-0.0432145	0.0360217	0.0862675	-0.00867177	0.111305	0.0850193	-0.0171852
34	1.09689	0.0936615	-0.0434916	0.0117771	0.0254466	0.0151139	0.00779713	0.0970641	0.0804081	-0.0118437
35	1.1098	0.105247	-0.0578181	-0.0534932	0.00703704	0.0571297	-0.00940556	0.099576	0.0638822	-0.0133076
36	1.07373	0.100401	-0.0563252	-0.0119391	0.0396856	0.0504046	0.00911246	0.112583	0.0825583	-0.0134673
37	1.10274	0.0917724	-0.0757099	-0.0464948	0.0451917	0.0339019	-0.00570583	0.0980881	0.0964237	-0.0117422
38	1.05735	0.0792254	-0.0581469	-0.036934	0.0714688	0.0582291	0.0230757	0.130786	0.0622694	-0.00998512
39	1.09999	0.0887454	-0.0580735	-0.0135046	0.046898	0.0305136	0.00470794	0.106241	0.067411	-0.03618
40	1.10354	0.0904056	-0.0442688	0.00103557	0.0501123	0.0331049	0.00589954	0.111809	0.0854579	-0.0211668
41	1.08142	0.0984537	-0.0758553	-0.03799	0.0195399	0.0463971	-0.00416926	0.120133	0.0628966	-0.0229707
42	1.0684	0.110026	-0.0576289	0.00306323	0.0356033	0.0596491	0.00864578	0.117936	0.083663	-0.0187241
43	0.988233	0.110086	-0.0461873	-0.00711657	0.0430328	0.0561987	0.00101359	0.108219	0.0552482	-0.0160442
44	1.0253	0.100653	0.00805279	-0.00435826	0.0686228	0.0690575	0.00661394	0.111235	0.0791718	-0.0218106
45	1.09155	0.0894219	-0.0518842	-0.0273422	0.0252143	0.0766626	0.0228919	0.100136	0.106794	-0.0144532
46	1.12517	0.0996	-0.0415149	-0.00951573	0.0435758	0.0246336	0.0223255	0.0818145	0.0633786	-0.0122329
47	1.30068	0.0920664	-0.0571401	-0.0310976	-0.0177436	0.0344561	-2.92057e-05	0.116628	0.0715429	-0.0249498
48	1.10598	0.0906684	-0.0451018	0.00303493	0.0321843	0.0684955	0.00819531	0.106863	0.0972865	-0.0283665
49	1.18672	0.0973568	-0.0510418	-0.011448	0.0327857	0.0322497	0.0175882	0.100088	0.0821117	-0.0309942
50	1.17692	0.10468	-0.0354373	-0.0158094	0.0514635	0.00977979	0.0117735	0.111499	0.0651615	-0.0322588
51	1.13302	0.100677	-0.06704	-0.0236771	0.0372279	0.0253254	0.0227646	0.107131	0.0509624	-0.0236733
52	1.08617	0.0712112	-0.0613827	0.00440256	0.0469174	0.0287421	0.017983	0.0935952	0.0742881	-0.0315333
53	1.10229	0.108925	-0.0717826	-0.0163146	0.0168343	0.0807244	0.003276	0.0963835	0.11274	-0.0257884
54	1.07552	0.119449	-0.0850237	-0.0051854	0.0374602	0.0733398	-0.00998935	0.104331	0.0696415	-0.0352892
55	1.07724	0.0897487	-0.0549363	0.0437659	-0.00221333	0.0448742	-0.0118793	0.122787	0.0699622	-0.00117942
56	1.10279	0.101568	-0.0380614	0.0196197	0.0231492	0.0390505	0.0188938	0.0874021	0.111147	-0.0176401
57	1.12519	0.0621979	-0.0605567	-0.0308699	0.0214055	0.0138677	0.0311467	0.0901185	0.0780877	-0.00335549
58	1.35364	0.0889554	-0.0671018	0.0201134	0.0457079	0.0474208	-0.00726965	0.0979292	0.0663428	-0.0330627
59	1.11579	0.105559	-0.0763455	-0.0242919	0.0572542	0.0223895	-0.0107034	0.10287	0.0802249	-0.0188672
60	1.08704	0.108095	-0.0636383	-0.0109507	0.0229365	0.0761257	0.02618	0.105356	0.0896626	-0.0443203
61	1.12316	0.0853417	-0.0473241	-0.0112	0.0279821	0.0205826	0.00229373	0.0960479	0.0710776	-0.0294368
62	1.12472	0.100758	-0.0420003	-0.0318094	0.0347367	0.0560876	0.0138153	0.0879852	0.0693098	-0.0228
63	1.09458	0.107097	-0.0544199	-0.00121195	0.0174744	0.0656748	0.0211795	0.0980418	0.0715349	-0.0280681
64	1.11387	0.0968851	-0.0513817	0.0193096	0.0301976	0.0491736	-0.000580767	0.107713	0.0689703	-0.0335991
65	1.10119	0.0913024	0.000719329	0.0307111	0.0165821	0.0410003	0.0279313	0.093823	0.0668574	-0.019342
66	1.1023	0.104902	-0.0396329	-0.0233867	0.0140425	0.0688668	0.0154602	0.0894834	0.0995968	-0.023125
67	1.09332	0.115754	-0.0528394	-0.0146706	0.0516646	0.0549796	0.0270342	0.0884314	0.0895293	-0.0205796
68	1.05531	0.0981974	-0.0352728	-0.06422	0.0363835	0.0605534	-0.00125794	0.116999	0.0981047	-0.0252302
69	1.11211	0.0734367	-0.0494175	0.0128073	0.010448	0.0410331	0.00227214	0.104324	0.0992074	-0.0222063
70	1.0224	0.101254	-0.0384042	-0.0220345	0.0404622	0.0423818	-0.0105117	0.101068	0.0956541	-0.0203068
71	1.07289	0.0974126	-0.0356942	-0.00593111	0.0664316	0.0770386	0.0221177	0.0774814	0.100887	-0.0311779
72	1.17303	0.0989241	-0.071537	-0.0126289	0.00822429	0.00926802	-0.0123071	0.116087	0.0352946	-0.0245076
73	1.0988	0.112717	-0.0745962	-0.015179	0.0273479	0.021687	0.0357088	0.0944624	0.0898372	-0.0254866
74	1.15517	0.105378	-0.0809774	-0.0250273	0.0393204	0.0187731	0.00576432	0.0906151	0.101069	-0.0236101
75	1.10075	0.10245	-0.0534966	-0.00881211	0.031	0.0227193	0.014353	0.109458	0.0601092	-0.0331352
76	1.06462	0.104882	-0.0643487	0.0222866	0.0298898	0.0619081	-0.00734694	0.104477	0.0651026	-0.0210992
77	0.998653	0.103101	-0.0737675	-0.0079881	0.0626493	0.0402041	0.00299325	0.116566	0.0725365	-0.000144361
78	1.08465	0.0876723	-0.0593873	0.0101637	0.0191091	0.0511628	0.0285752	0.108231	0.0400097	-0.0145912
79	1.07935	0.0935391	-0.0379128	0.0304059	0.0246781	0.0335042	-0.00294139	0.108624	0.076502	-0.0144799
80	1.09322	0.0765405	-0.0533931	0.0307009	0.0357107	0.055779	0.00437451	0.102291	0.071482	0.00432117
81	1.14231	0.102594	-0.0761621	-0.0252969	0.00276554	0.0540284	0.0154319	0.0894052	0.0927909	-0.0151867
82	1.09762	0.118836	-0.0680978	-0.0126028	0.0633488	0.0322341	0.0267975	0.0899892	0.0858294	-0.0298979
83	1.12518	0.0845614	-0.0600357	0.00767484	-0.0110524	0.0545301	0.00749012	0.108966	0.0749434	0.00118301
84	1.08872	0.0852272	-0.0709409	-0.0446029	0.0543216	0.0371428	0.00649965	0.113862	0.0669359	-0.0124204
85	1.12833	0.0871817	-0.0791213	-0.00932301	0.0181688	0.0667503	0.00444277	0.10382	0.0633734	-0.0157926
86	1.20908	0.0966701	-0.0968869	-0.0395689	0.01778	0.0502328	0.0126017	0.0837694	0.0838372	-0.0185148
87	1.19492	0.101531	-0.0821018	-0.002549	0.0431325	0.0598517	0.0117426	0.0877521	0.0924485	-0.0270143
88	0.964115	0.0838628	-0.00859892	-0.00803309	0.0531306	0.0592439	0.0142188	0.116397	0.0611977	-0.0247708
89	1.12514	0.0893006	-0.058941	0.0295892	0.014465	0.027698	0.00176302	0.109797	0.0606687	-0.0343551
90	1.09538	0.0857137	-0.0732839	0.0359645	-0.00199957	0.0283935	0.00207551	0.0996473	0.0752005	-0.0142491
91	1.06936	0.102293	-0.0494098	-0.0487212	0.0226768	0.073381	0.0227393	0.101446	0.0586804	-0.0136206
92	1.15726	0.105648	-0.0825029	-0.0111106	0.0292588	0.0197496	0.00873959	0.0822556	0.0912972	-0.0230157
93	1.11991	0.0928726	-0.0567399	-0.0445985	-0.0234597	0.0548782	0.00896146	0.0872968	0.0771781	-0.0159227
94	0.973493	0.089034	-0.0706291	0.0203065	0.0330982	0.0201319	0.00752092	0.103734	0.0623034	-0.0105749
95	1.25416	0.104492	-0.0846708	-0.0495999	0.0492316	0.0491452	0.00766259	0.0959649	0.0849647	-0.0425131
96	1.10432	0.0946491	-0.0819417	0.0142323	0.0133107	0.0258399	0.0115754	0.102018	0.0654759	-0.0306439
97	1.17878	0.0890869	-0.054872	0.00122706	0.046544	0.0167509	-0.00428357	0.100653	0.0744347	-0.0295553
98	1.03309	0.08358	-0.073383	0.011538	0.0575151	0.0724442	0.0122865	0.0966705	0.0858719	-0.0235309
99	1.11862	0.11514	-0.0774098	0.00365627	0.00532435	0.0411312	0.0198844	0.0845607	0.0657583	-0.00461408
100	1.10975	0.0858792	-0.0584268	-0.00208437	0.0383614	0.0552808	4.87738e-05	0.0966091	0.0624043	-0.00239218
101	1.01839	0.093146	-0.0299191	0.0163552	0.0305447	0.0334107	0.00599928	0.11048	0.0708969	-0.0058273
102	1.02327	0.112466	-0.0318986	-0.0321786	0.0405377	0.0368219	0.0121234	0.0888069	0.0674505	-0.0252869
103	1.09665	0.0885678	-0.0697002	-0.0068039	0.00604205	0.0567318	0.000410499	0.0954265	0.0700927	6.33738e-05
104	1.09218	0.074201	-0.0513159	-0.0378403	-0.0204056	0.065252	0.0123282	0.106404	0.0743233	-0.0112206
105	1.05148	0.0921794	-0.0210896	0.000588007	0.000659585	0.0242843	-0.00465131	0.112856	0.0870341	-0.0283285
106	1.05945	0.114335	-0.0532904	-0.0261043	0.0601829	0.0696442	0.00285719	0.114819	0.0865821	-0.00730866
107	1.0946	0.0866059	-0.0960985	0.0298229	0.015352	0.0428342	0.034524	0.0988925	0.0531021	-0.0206846
108	1.03352	0.1102	-0.0759172	0.0213746	0.0270685	0.0291436	0.0244369	0.0813016	0.0298886	-0.0275697
109	1.19034	0.106305	-0.0753746	-0.0190264	0.0713296	0.0514147	0.0107596	0.112031	0.101335	-0.0264213
110	1.07492	0.103443	-0.0505542	0.0337023	0.0665694	0.062118	0.00947748	0.123785	0.0706091	-0.0223306
111	1.11776	0.114669	-0.0738547	-0.0153823	0.0173869	0.0478733	3.12116e-05	0.100487	0.0683948	-0.01505
112	1.06388	0.104518	-0.0504764	-0.0117392	0.044603	0.0673804	-0.00509324	0.106897	0.0633331	-0.0137752
113	1.09908	0.123531	-0.0807632	0.0253163	0.0442458	0.018916	-0.00237857	0.101233	0.0899394	-0.0248508
114	1.11815	0.0984087	-0.0747459	-0.0324881	0.0148663	0.0139467	-0.00185534	0.112211	0.0969229	-0.000463191
115	1.08713	0.0832088	-0.071701	-0.00960547	0.0364923	0.0526409	0.0351823	0.0847943	0.0774027	-0.0113164
116	1.06695	0.0899541	-0.0784346	0.000294889	0.0386004	0.074298	0.0193003	0.0591761	0.0661146	-0.027211
117	1.0709	0.0883422	-0.0663828	0.00943614	0.0257622	0.0510838	-0.00124919	0.104926	0.0661355	-0.012529
118	1.10262	0.0902701	-0.0666424	0.0229069	0.03615	0.0609654	0.0286525	0.0965984	0.0703181	-0.0129524
119	1.09842	0.0914981	-0.0693174	-0.0679486	0.0510581	0.0440606	0.0119991	0.098658	0.0656851	-0.0354869
120	1.08951	0.0823936	-0.0550042	-0.0332407	0.0353427	0.0259473	-0.00276613	0.108987	0.0509755	-0.00329611
121	1.07404	0.0964648	-0.0572672	-0.00951066	0.0259976	0.0435564	0.00572709	0.104409	0.106604	0.00438615
122	1.03466	0.111298	-0.0574328	0.0274458	0.0678485	0.0732304	0.028325	0.0707947	0.0501597	-0.0412366
123	1.08986	0.0887077	-0.0556871	0.0395632	-0.00138757	0.0653804	0.0143792	0.0973036	0.0884199	-0.00519703
124	1.13964	0.0867478	-0.0644207	-0.0210588	0.00465363	0.0341874	0.0182313	0.0933439	0.0869017	-0.0245889
125	1.08638	0.100269	-0.0723088	-0.00834174	0.0360777	0.0526748	0.0204827	0.0820689	0.0741384	-0.00266774
126	1.10291	0.115675	-0.069788	-0.0111129	0.00607791	0.0551001	-0.00363817	0.110983	0.0772027	-0.00712509
127	1.11787	0.0781057	-0.0538468	0.0151229	0.0354623	0.0426898	-0.00678007	0.116618	0.0635655	-0.020316
128	1.16049	0.0897947	-0.0466906	-0.00502554	0.0186577	0.0103315	-0.00489779	0.104589	0.0306175	-0.0234883
129	1.16131	0.0886548	-0.0758253	0.0250281	-0.00410228	0.0563009	0.00556116	0.0728281	0.0774885	-0.025298
130	1.02788	0.0985803	-0.0612835	0.0404872	0.0416061	0.0621177	0.00536377	0.0857136	0.061422	-0.0356286
131	1.1309	0.10105	-0.0627981	0.0201246	0.02487	0.0624364	0.0060742	0.0809324	0.0815033	-0.0329261
132	1.22902	0.104118	-0.0652271	-0.0240127	0.02279	0.0624134	0.000862809	0.107297	0.0801539	-0.0192756
133	1.07464	0.0946305	-0.0771422	0.0297615	0.0555918	0.0530587	0.00587484	0.111122	0.0723663	-0.0224978
134	1.07695	0.105307	-0.0746235	0.0173636	0.0381233	0.0251374	0.0131262	0.102313	0.0703897	-0.0108565
135	1.11823	0.103156	-0.0536724	0.00020843	0.00818484	0.0389259	0.00246647	0.126213	0.0746835	0.0120874
136	1.1069	0.103345	-0.0696931	0.0302008	0.0285774	0.0613091	0.0152087	0.101269	0.0639899	-0.0133707
137	1.14685	0.116019	-0.103396	0.0275792	0.0546649	0.0656191	0.000813363	0.0943432	0.096906	-0.0336117
138	1.11626	0.0923712	-0.0418411	-0.0168392	0.0426632	0.0713851	0.0114611	0.0972422	0.0735857	-0.0209814
139	1.14908	0.0708667	-0.0756667	-0.0461129	0.0489591	0.0496623	0.0144551	0.0974889	0.106393	-0.0241863
140	1.0539	0.0909862	-0.0552083	-0.00146001	0.0221773	0.0806729	0.0279673	0.0930906	0.0663985	-0.0268771
141	1.06648	0.109469	-0.0715857	-0.0134215	0.0499719	0.0219453	0.0122113	0.0846282	0.0757758	-0.0418196
142	1.0912	0.0902423	-0.0439023	0.0299054	0.0209247	0.0586028	0.0278602	0.0779794	0.0557903	-0.0327858
143	1.18688	0.124975	-0.0447628	-0.0123548	0.054763	0.0363594	0.00338601	0.119631	0.0572716	-0.0271048
144	1.13047	0.088591	-0.0175255	-0.0310186	0.0391448	0.0459713	0.0114075	0.115508	0.0587086	-0.0138002
145	1.07734	0.0861932	-0.0447191	-0.0027641	0.0487093	0.0233817	0.0172043	0.0947535	0.0780643	-0.0206194
146	0.980514	0.0935074	-0.010857	-0.0122058	0.0764881	0.0198683	0.00947865	0.106558	0.0663054	-0.0418193
147	1.01034	0.0913444	-0.0595358	-0.0287081	0.0663683	0.0325107	0.0288978	0.0680672	0.0835331	-0.0100167
148	1.10274	0.100487	-0.0551661	0.0372824	0.0425429	0.00501052	0.0186077	0.088419	0.0643414	-0.03956
149	1.13129	0.0688399	-0.0247369	0.0197658	0.0328019	0.0252578	-0.0115606	0.105996	0.0867463	0.012028
150	0.952832	0.105282	-0.127449	0.0150257	0.026874	0.101217	0.00351719	0.109005	0.0661003	-0.0125775
151	1.14404	0.0903489	-0.0733604	0.0365055	0.0361764	0.0249749	0.00814071	0.104545	0.100538	-0.0173279
152	1.03937	0.0995046	-0.0405702	0.0170124	0.0908475	0.0287905	0.0118105	0.0940055	0.0663111	-0.0339268
153	1.10767	0.0975048	-0.0583354	-0.0135133	0.00822107	0.0223546	0.0163493	0.104631	0.0703597	-0.00742463
154	1.11006	0.0916276	-0.0877719	-0.023752	0.0407135	0.0448028	0.0116662	0.107492	0.0825703	-0.0112624
155	1.14798	0.0901774	-0.0771488	-0.0106117	0.043634	0.0483267	0.0195454	0.111229	0.0793817	-0.0263939
156	1.04877	0.0944602	-0.078491	-0.0162896	0.0568363	0.0458559	-0.00677105	0.105604	0.0166412	-0.0220986
157	1.10633	0.0875202	-0.0682033	0.00544521	0.0387496	0.0358762	0.00948389	0.0865433	0.0593727	-0.0342723
158	1.15387	0.0879702	-0.0488352	-0.0167047	0.033048	0.0226139	0.0347368	0.0818186	0.0568333	-0.0251463
159	1.11305	0.0914213	-0.062303	-0.0145461	0.0667652	0.0688633	0.0119538	0.0884028	0.0667822	-0.00978378
160	1.14439	0.0878821	-0.071322	0.0309841	0.0102587	-0.000646316	0.0140205	0.100863	0.0847784	-0.0172113
161	1.14703	0.0715375	-0.0407964	-0.0196439	0.0504629	0.0426821	0.0130068	0.0912488	0.0710707	-0.0221953
162	1.08533	0.0988502	-0.0490542	-0.00733085	0.0191546	0.0590071	-0.00936887	0.0969724	0.106527	-0.0132445
163	1.06565	0.0935928	-0.0685686	-0.0271918	0.0426785	0.0539282	-0.00767376	0.0988959	0.0904916	-0.012946
164	1.04966	0.0894772	-0.0544798	0.0285963	0.0530808	0.0563519	0.0218941	0.105054	0.0819252	-0.0197426
165	1.07743	0.0843143	-0.0419625	0.0228344	0.0278357	0.0279799	0.0131153	0.101817	0.0902233	-0.0113975
166	1.07384	0.116382	-0.0734252	-0.0397706	0.0584215	0.0526112	0.0022113	0.114556	0.0823507	-0.0174274
167	1.16256	0.0832392	-0.0434657	-0.00468304	-0.0102081	0.0236446	-0.000634877	0.127584	0.0740295	-0.0260494
168	1.07816	0.0910146	-0.0502815	-0.010912	0.0506761	0.0507656	0.0233061	0.105034	0.0600115	-0.0236934
169	1.07282	0.0947072	-0.0676977	0.00191299	-0.000475075	0.0460849	0.0109124	0.0984612	0.0806073	-0.00751109
170	1.14444	0.0965687	-0.0935784	0.0237016	0.0297892	0.0439195	0.0198345	0.0995123	0.103859	-0.0252729
171	1.13846	0.0741008	-0.0435119	-0.0203651	0.0264764	0.0511419	-0.00531324	0.0996377	0.0854919	-0.00392153
172	1.11585	0.110936	-0.0546916	0.00187331	0.0729833	0.0424105	-0.00899167	0.113416	0.0857821	-0.0146591
173	1.09195	0.104021	-0.0518791	-0.00566421	0.0264563	0.044104	0.0224731	0.085723	0.0584099	-0.012875
174	1.13616	0.0976393	-0.0496632	0.0242088	0.0199958	0.0431774	0.0228719	0.101603	0.102764	-0.0215268
175	1.0548	0.0865867	-0.0383921	-0.0198349	0.0410321	0.0167856	0.00677892	0.0875141	0.0693227	-0.0266319
176	1.08912	0.110731	-0.0664577	-0.00584295	0.0646798	0.047776	-0.000127052	0.108131	0.0851415	-0.0225241
177	1.12744	0.0819766	-0.0553275	-0.0455047	0.0560769	0.0363613	-0.0124932	0.106736	0.071921	-0.00590759
178	1.14845	0.0911753	-0.0903151	0.0213718	0.0256756	0.0575453	0.0138364	0.0951601	0.0899907	-0.0184492
179	0.990468	0.0904842	-0.0389161	-0.0204945	0.0683831	0.0452415	0.00883283	0.106038	0.0617716	-0.0084428
180	1.16732	0.0938271	-0.0634763	-0.0238587	0.0230854	0.0472051	0.00327071	0.120774	0.0805717	-0.00707143
181	1.04649	0.0961639	-0.0668598	-0.0284132	0.0523508	0.0614572	0.02468	0.0873907	0.048149	-0.00244849
182	1.12478	0.0904211	-0.0774066	0.0138017	0.0338993	0.0824147	0.0138068	0.0904942	0.0939752	-0.0206641
183	1.0984	0.103545	-0.0558255	-0.00233286	0.0351964	0.0885785	0.0106595	0.106009	0.0922855	-0.012319
184	1.10666	0.116608	-0.0818447	-0.0150873	0.0523431	0.029664	0.011861	0.113564	0.0651464	-0.0426957
185	1.10022	0.101478	-0.0610208	0.00328326	0.0483248	0.0409884	0.0110734	0.110142	0.093005	-0.0206376
186	1.10321	0.120487	-0.0751409	-0.0814031	0.0275001	0.0294756	-0.0017584	0.105987	0.118384	-0.00920073
187	1.07494	0.0840533	-0.0170134	0.017248	0.00470055	0.0286789	-0.000507757	0.0904754	0.0687576	-0.0194934
188	1.02509	0.0897443	-0.0608813	0.00215146	0.0017515	0.0431942	-0.00109147	0.0954629	0.0640082	-0.00796276
189	1.18178	0.0908277	-0.0773601	-0.0181413	0.0119425	0.0932123	0.00383618	0.111187	0.0654859	-0.0180247
190	0.933609	0.107468	0.00263795	0.0422437	0.0373641	0.0410916	0.04098	0.0698033	0.0407368	-0.0434899
191	1.16973	0.0937786	-0.0650198	-0.0112863	0.0383424	0.0420009	0.028482	0.0901027	0.0995369	-0.0356529
192	1.17953	0.115143	-0.0785594	0.015956	0.0265367	0.0208329	0.00848237	0.103437	0.061262	-0.042055
193	1.02056	0.0874567	-0.0294182	0.0184556	0.0328444	0.019955	0.000309295	0.117883	0.0532139	-0.017895
194	1.1867	0.0859252	-0.0615191	-0.000973469	0.0164113	0.0549142	0.0088886	0.105246	0.0992603	-0.0139977
195	1.07807	0.093534	-0.0591663	-0.0240685	-0.00610436	0.0107871	0.00214906	0.112729	0.0692496	0.00289373
196	1.06579	0.0796969	-0.0508754	0.0236617	0.0515427	0.035402	0.0159358	0.09271	0.0628411	0.00343201
197	1.03751	0.0950187	-0.052999	-0.00843717	0.0406864	0.0588477	0.00216604	0.103129	0.0984519	-0.00414128
198	1.16055	0.112407	-0.106837	-0.0255791	0.00854972	0.0177309	0.0155694	0.100202	0.0735216	-0.0255244
199	1.14221	0.101715	-0.0968284	0.036591	0.0685962	0.026061	0.0126336	0.109834	0.0555134	-0.00609042
200	1.15367	0.0949827	-0.0625869	0.045809	0.0521059	0.0277555	0.0208184	0.0890767	0.0960532	-0.0187558
201	1.11304	0.0952261	-0.0446312	-0.0124333	0.00561258	0.0229829	0.00464451	0.107448	0.0605785	-0.00632712
202	1.11878	0.111065	-0.0811694	-0.0447917	0.00536996	0.0393964	0.00707006	0.132253	0.110225	-0.0273779
203	0.938144	0.0746525	-0.00839891	0.0164974	0.0436071	0.0524506	0.00395061	0.108271	0.0591549	-0.0129897
204	1.09433	0.0885667	-0.0416953	-0.0350059	0.0454294	0.0400804	-0.0109544	0.107271	0.0493713	-0.006091
205	1.10724	0.0839895	-0.0469532	-0.0153746	0.0156757	0.017959	0.00540601	0.0989633	0.0704482	-0.00568913
206	1.07611	0.09358	-0.0692285	0.0171769	0.0508678	0.0257195	0.00907362	0.116942	0.073439	-0.00932528
207	1.06486	0.1039	-0.077378	-0.00870243	0.0239509	0.0650007	-0.00833481	0.110923	0.0891023	-0.0126323
208	1.109	0.0899607	-0.0752868	3.98703e-05	0.0276617	0.015452	0.000265804	0.132806	0.0736553	-0.0230773
209	1.01794	0.108176	-0.0542	0.018489	0.0567023	0.0455152	0.0143065	0.0995332	0.101778	-0.0240015
210	1.07828	0.090575	-0.0440404	0.0293302	0.0362086	0.0377853	-0.0159783	0.0956955	0.0675846	-0.0334288
211	1.10959	0.0891718	-0.0719365	-0.0410819	0.0452233	0.0433171	-0.00299752	0.100043	0.0697523	-0.0113286
212	1.01858	0.0973635	-0.0517079	-0.057207	0.0229832	0.063683	0.00820525	0.0881575	0.0818948	-0.0105296
213	1.04034	0.10142	-0.0570019	-0.00384555	0.0275736	0.0620842	0.00521249	0.079863	0.0711706	-0.0273458
214	1.07224	0.104543	-0.0451457	0.0210216	0.0378685	0.0395282	-0.0248038	0.119322	0.0906789	-0.00589507
215	1.07825	0.0756633	-0.0821772	-0.0147783	0.0416555	0.040943	0.0182473	0.118348	0.0541864	-0.0206231
216	1.08798	0.0895362	-0.0456471	-0.00434242	0.0427725	0.0261854	0.00280057	0.0972985	0.109359	-0.0305669
217	1.16417	0.0881219	-0.0690164	-0.0717454	-0.00855389	0.0296104	-0.00337011	0.119221	0.0613108	-0.0121342
218	1.08749	0.0957384	-0.050766	-0.0128713	0.0486911	0.0152884	0.0162814	0.0972074	0.0533654	-0.00836379
219	1.11279	0.0958267	-0.0448919	-0.0643718	0.0373298	0.0310522	0.0229221	0.096592	0.101781	-0.00978369
220	1.08653	0.0885476	-0.0403454	0.0610411	0.042412	0.048315	-0.00882793	0.109761	0.0852793	-0.0172861
221	1.10169	0.0797182	-0.039995	-0.00490009	0.017563	0.0428511	0.00392572	0.10475	0.101314	-0.0288059
222	1.11388	0.0811567	-0.087887	-0.0385921	0.0182159	0.0580198	0.00423978	0.105782	0.0641818	-0.021648
223	1.16895	0.0631264	-0.0752805	-0.0176239	0.0125229	0.043659	0.0173514	0.114771	0.0785135	-0.000112877
224	1.11403	0.097653	-0.0682947	0.00456867	0.0286137	0.0135901	0.00397646	0.0996639	0.109044	-0.0185104
225	1.06522	0.0832551	-0.0443011	0.0146279	0.0595191	0.0596934	0.0217389	0.104976	0.0507893	-0.0255151
226	1.08939	0.0756241	-0.0603109	-0.0141111	0.0280865	0.0788961	-0.00921446	0.0969135	0.0560482	-0.023374
227	1.10332	0.0936533	-0.0538947	0.0669115	0.0223717	0.0180326	0.0234512	0.100092	0.0721734	-0.0185886
228	1.10175	0.109263	-0.0536988	0.00149697	0.0169374	0.0385333	0.032694	0.0864802	0.0736997	-0.000460777
229	1.13667	0.104913	-0.0672187	0.00586812	0.00533534	0.0459441	-0.00530005	0.0952169	0.0933283	-0.0175571
230	1.20704	0.0870397	-0.0518051	-0.00448898	0.0130903	0.0229566	0.00333203	0.0964827	0.0873751	-0.0113654
231	1.06842	0.127125	-0.0834411	0.00363848	0.0364373	0.0752442	0.0139883	0.0962233	0.0629643	-0.0396486
232	1.12091	0.0798044	-0.0534585	0.0140041	0.0255555	0.0640116	0.0138282	0.0901332	0.103994	-0.0167703
233	1.06197	0.0909251	-0.0367046	-0.0395751	0.0128187	0.0438497	-0.0176021	0.114149	0.0584503	-0.0262663
234	1.1337	0.103075	-0.072049	-0.0226033	0.0236312	0.0281898	0.0191897	0.102529	0.0805407	-0.0163416
235	1.01791	0.0771046	-0.0742465	0.0222454	0.0233663	-0.00292684	0.0160835	0.0892331	0.0644648	-0.0151356
236	1.06854	0.0938504	-0.0647933	-0.0482371	0.0375451	0.0191692	0.0150995	0.10758	0.0558034	-0.0111222
237	0.954727	0.105849	-0.06293	-0.0119176	0.0412467	0.0554245	-0.00372497	0.0989493	0.0863093	-0.00955986
238	1.0826	0.126403	-0.0745454	-0.00904367	0.0192712	0.035627	0.0214619	0.0884835	0.0804218	-0.0339181
239	1.07725	0.0848182	-0.0580088	-0.0560391	0.0312561	0.0100522	-0.000292161	0.110898	0.0838638	-0.00688551
240	1.23054	0.0810731	-0.0328728	-0.0446142	0.0133794	0.0608303	-0.00329462	0.110882	0.108613	-0.0243765
241	0.948758	0.105982	-0.0632577	0.00743455	0.0171898	0.0524409	0.00349977	0.108642	0.0792862	-0.040643
242	1.18903	0.0833212	-0.100155	-0.038722	-0.0117241	0.0416385	0.0133268	0.0951475	0.0603808	-0.0242894
243	1.06732	0.0996927	-0.0507813	0.00395676	0.0219512	0.00730494	0.0129563	0.111629	0.0729837	-0.00805137
244	1.26512	0.08761	-0.028829	-0.00481006	0.011082	0.0354028	0.0274428	0.10992	0.0889947	-0.0348012
245	1.04478	0.098606	-0.0608275	-0.0285608	0.0237607	0.0215239	0.0220062	0.0789223	0.0508769	-0.0294064
246	1.16667	0.0904668	-0.0185503	0.0323104	0.0211821	0.0399252	0.0133351	0.100862	0.0758707	-0.0173253
247	1.11111	0.095248	-0.074254	0.0121745	0.0510672	0.0392478	0.00448081	0.103487	0.0825243	-0.00860298
248	0.977121	0.095079	-0.034497	0.019306	0.0421999	0.0676196	0.0153937	0.0893141	0.0684304	-0.0150839
249	1.05746	0.106223	-0.0545404	0.00719224	0.0249957	0.0843867	0.0211405	0.104075	0.102769	-0.0207219
250	1.07677	0.0934779	-0.0795125	-0.0183342	0.0356918	0.0450524	0.0126961	0.0931422	0.0969954	-0.0288921
251	1.01679	0.103476	-0.0509132	0.000554872	0.0722148	0.0362179	0.0224883	0.0850289	0.0661349	-0.00340131
252	1.15282	0.125448	-0.102755	0.0360674	0.0173461	0.0135111	0.0120419	0.10309	0.0548017	-0.030093
253	1.10845	0.0972175	-0.0887891	0.0225996	0.0318209	0.00564532	0.00396004	0.09309	0.0632186	-0.0428606
254	1.17828	0.0775367	-0.0293518	-0.00439045	0.0330257	0.0772106	0.00566793	0.111049	0.0989473	-0.00227967
255	1.09018	0.0778402	-0.0640064	0.0169621	0.031735	0.0221089	-0.0072501	0.10888	0.0813906	-0.0161911
256	1.0624	0.103773	-0.0522046	-0.0166109	0.0129783	0.0794362	0.0137999	0.112279	0.109583	-0.0245502
257	1.13827	0.0974292	-0.0576713	-0.04069	0.0386713	0.0784683	0.0120057	0.115527	0.0874619	-0.00574032
258	1.17965	0.0987492	-0.0696956	-0.0118854	0.0523852	0.0602011	0.00235954	0.102191	0.0665617	-0.0302029
259	1.06962	0.0869783	-0.0424848	0.00789091	0.0155211	0.0631393	0.024733	0.0839842	0.077381	-0.0252315
260	1.23154	0.0935996	-0.0945104	0.00952597	0.00241059	0.00585066	-0.00578085	0.103883	0.0926467	-0.0337694
261	1.09672	0.0814851	-0.0674444	0.00276072	0.0546612	0.000436128	0.00752565	0.108168	0.0508457	-0.00745763
262	1.07217	0.100521	-0.0306335	-0.0029974	0.0433708	0.0520731	0.00347184	0.107936	0.078139	-0.023912
263	1.08663	0.0854987	-0.0623168	-0.0625608	0.0321952	0.0428054	-0.0206114	0.128776	0.0792884	-0.0186837
264	1.02803	0.0863913	-0.0361642	0.00730846	0.0271533	0.0567625	-0.0168553	0.122401	0.0952452	-0.027256
265	1.09043	0.0865471	-0.0564462	0.000214633	0.0351098	0.0600361	0.00168756	0.109796	0.0606045	-0.00842327
266	1.06853	0.0933116	-0.0489995	-0.00436182	0.0120971	0.0419576	0.000208094	0.0820639	0.0854776	-0.0173386
267	1.12026	0.0963845	-0.0646459	-0.0203819	0.0523409	0.0656803	0.0122722	0.115303	0.0755595	-0.0283566
268	1.10419	0.104258	-0.0538453	0.046348	0.0234166	0.0442433	-0.00300403	0.094814	0.102597	-0.0250123
269	1.10005	0.107573	-0.0537825	-0.00980679	0.0610601	0.00813423	0.0204934	0.0844796	0.0662844	-0.0243959
270	1.10511	0.0967292	-0.056098	0.0114392	-0.00991748	0.0273122	0.000356398	0.103689	0.0594896	-0.0122648
271	0.970207	0.100497	-0.0353317	0.00846009	0.038472	0.0410405	-0.00722771	0.108629	0.066294	-0.0250281
272	1.16696	0.109282	-0.0330447	0.0156218	0.00538477	0.041205	0.0119961	0.109356	0.0894704	-0.0158489
273	1.22348	0.0770194	-0.0588569	-0.0328714	0.00362794	0.0299166	-0.000281574	0.0996941	0.0817398	-0.00993408
274	1.06382	0.0963227	-0.0349232	0.0137214	0.0807714	0.0407949	0.00191703	0.0867628	0.0897674	-0.019401
275	0.953622	0.099355	-0.0686216	-0.00965071	0.00504918	0.0448935	0.00999758	0.0901837	0.093173	-0.0269543
276	0.854076	0.0962037	-0.0291787	0.000439984	0.0274947	0.0558415	-0.00818446	0.100256	0.0926469	-0.0361165
277	1.14618	0.0867907	-0.0732691	0.00191293	0.0211505	0.0319615	0.0131465	0.0756295	0.0836999	-0.0273907
278	1.08944	0.116637	-0.052865	0.0126552	0.0577529	0.0518364	0.0257396	0.093556	0.0931485	-0.0171297
279	1.07649	0.111687	-0.0763623	0.00210755	0.0668629	0.0549925	-0.00789859	0.0943945	0.0772815	-0.0281865
280	1.13519	0.0956844	-0.0634103	-0.0298315	0.0211462	0.0567502	0.000594838	0.115384	0.0635872	-0.0254409
281	1.06409	0.11354	-0.0727735	-0.00796766	0.0629318	0.0347549	0.0184907	0.103892	0.0712882	-0.0291333
282	1.00816	0.106525	-0.054249	-0.0681925	0.0334628	0.0526336	0.0138272	0.104677	0.0956417	-0.00878485
283	1.03805	0.0940044	-0.0663232	-0.0619134	-0.00932967	0.0638679	0.032555	0.101322	0.0543826	-0.00180951
284	1.02301	0.107497	-0.0795368	0.0207661	0.0371333	0.0539215	0.0195728	0.0798691	0.0835578	-0.0160739
285	1.2535	0.0963255	-0.0238199	-0.0397338	0.0262522	0.00188576	0.00782279	0.0950836	0.0947207	-0.0183552
286	1.11813	0.12057	-0.0270838	0.0296061	0.0620592	0.012864	0.0215729	0.0967991	0.0657588	-0.0220978
287	1.10485	0.0901521	-0.0564712	0.00565599	0.0323354	0.0343642	0.0191282	0.0951334	0.069451	-0.024509
288	1.07279	0.0887126	-0.0649421	0.0299513	0.046088	0.0491527	0.00358161	0.0938262	0.0665076	-0.0151467
289	1.02492	0.102769	-0.0794829	0.0131301	0.0448106	0.0919706	0.0301603	0.0949501	0.0858048	-0.0140084
290	0.946936	0.123972	-0.0430848	0.0407281	0.0614855	0.0800392	0.0186749	0.0884291	0.105097	-0.0299006
291	1.027	0.101256	-0.0680555	-0.0484134	0.0707151	0.0598927	-0.00735356	0.112542	0.102075	-0.028732
292	1.08938	0.09901	-0.0567943	0.00171348	0.0485685	0.0184877	0.0111995	0.102578	0.0589277	-0.0162534
293	1.06749	0.0784475	-0.0786009	0.0182336	0.0394689	0.0732401	0.00349914	0.103573	0.0695808	-0.0243583
294	0.991983	0.0935446	-0.0413973	-0.00932202	0.0187343	0.032395	0.0102348	0.0861428	0.0733708	-0.0269865
295	1.09833	0.0919155	-0.0342984	-0.0291546	0.0408071	0.0608411	0.00218115	0.0771966	0.033812	-0.0278107
296	1.13617	0.0877127	-0.0535995	-0.064132	0.0711181	0.0351488	0.004891	0.10284	0.0852387	-0.0329982
297	1.10772	0.118781	-0.0672681	0.0302777	0.0498542	0.0591773	0.00796094	0.109486	0.0643892	-0.0200168
298	0.994896	0.10631	-0.0551859	0.0367453	0.0313137	0.0319194	0.0217519	0.100349	0.0818501	-0.0299815
299	1.08399	0.102268	-0.0351785	0.0160086	0.068548	0.0257335	0.0165219	0.0797268	0.0588717	-0.0455471
300	1.22976	0.108442	-0.121672	-0.0109865	-0.00854862	0.0853419	0.0166055	0.0889385	0.0913987	-0.0155993
301	1.26279	0.104212	-0.116235	0.0320307	0.0292803	0.0664686	0.0183835	0.0908503	0.0804793	-0.0373621
302	1.03388	0.0847314	-0.0552196	0.0296036	0.0211793	0.0405897	0.00252143	0.0941716	0.08723	-0.0135799
303	1.06402	0.098755	-0.0609582	-0.0207807	0.0366276	0.0347113	-0.00252591	0.084552	0.0761137	-0.0110452
304	1.05955	0.0774653	-0.0341761	-0.00404642	0.0232179	0.0625321	0.0109625	0.117008	0.0847498	-0.00350458
305	1.12049	0.0995439	-0.0642382	0.0330738	0.0374625	0.0570086	0.00296301	0.11332	0.0636131	-0.0188065
306	1.06559	0.0698922	-0.054827	0.0459771	0.0475136	0.0368023	0.0191919	0.105876	0.0719354	-0.00936617
307	1.16908	0.104741	-0.0786017	0.0357414	0.0414853	0.0553141	0.00373062	0.0986285	0.09675	-0.0105949
308	1.06688	0.0941462	-0.053624	-0.0263234	0.0328225	0.0313689	0.00383527	0.104037	0.107664	-0.0174729
309	1.03092	0.100313	-0.0520196	-0.0125521	0.0129366	0.019528	0.00486071	0.108848	0.0885254	-0.0443305
310	1.13799	0.0817882	-0.019883	0.0251311	0.0397257	0.0555939	0.00585246	0.105668	0.0816081	-0.0364692
311	1.23522	0.0842602	-0.061884	0.00229387	0.0332912	0.0723769	0.0404249	0.0659118	0.06511	-0.0228256
312	1.0884	0.104923	-0.0742341	-0.00501891	0.0114009	0.0555313	0.0118139	0.107855	0.0987132	-0.0297029
313	1.10291	0.0922278	-0.0521907	-0.0510168	0.027325	0.0420962	0.00488791	0.0928628	0.0710736	-0.0487836
314	1.08011	0.0940336	-0.0865773	0.0230417	0.0216147	0.0285631	-0.000386692	0.110119	0.0732692	-0.00890734
315	1.21725	0.0962193	-0.0792758	0.0220003	0.0330686	0.0337001	0.0173525	0.109774	0.077689	-0.0132784
316	1.10267	0.0902933	-0.0523919	0.0206479	0.0548818	0.0454939	-0.00485388	0.0982303	0.0797712	-0.0348014
317	1.05277	0.0952695	-0.0550945	0.02721	0.0193222	0.0630839	0.00460768	0.105197	0.0715406	-0.0123318
318	1.11834	0.0929258	-0.00715402	0.0290824	0.00809519	0.0404888	0.002502	0.0977862	0.081018	-0.0210829
319	1.0986	0.107626	-0.0640811	0.0531457	0.0284808	0.0567211	0.0230966	0.098949	0.0804307	-0.0245023
320	1.13607	0.0937916	-0.048913	-0.0603364	0.0102356	0.062828	0.0209948	0.0783481	0.0671619	-0.00951284
321	1.04937	0.0741541	-0.0434066	0.00405054	0.0511509	0.0837856	0.0101009	0.0902292	0.0843609	-0.0175325
322	1.07923	0.0817972	-0.0687708	0.0346282	0.0511219	0.0269113	-0.014166	0.0895547	0.0896329	-0.0121052
323	1.11813	0.0980684	-0.0653204	-0.0205985	0.0378836	0.0623941	0.000231647	0.124845	0.0691822	-0.00109479
324	1.08647	0.0988297	-0.0319381	-0.00162472	0.0364664	0.0564365	0.000199306	0.109143	0.0832528	-0.0166882
325	1.1356	0.0919733	-0.0930281	0.00717815	0.0483437	0.0568549	0.00456165	0.0947149	0.0557408	-0.0289956
326	1.11432	0.0994189	-0.0715344	0.0166029	0.062954	0.0162641	0.0247208	0.111549	0.0502708	-0.0120329
327	1.03072	0.112032	-0.0626035	0.0198784	0.0338376	0.0649456	0.0179232	0.0923853	0.102783	-0.0167259
328	1.20468	0.0952626	-0.0342602	0.0169349	0.0439252	0.061661	0.016127	0.0971352	0.0492638	-0.00814236
329	1.14294	0.111396	-0.0383565	0.0110405	0.0324189	0.0780241	0.0119335	0.087797	0.0845455	-0.0265086
330	1.18479	0.103174	-0.0758652	-0.0314354	0.0208709	0.00400461	0.0247593	0.100711	0.0673529	-0.0211792
331	1.03476	0.100191	-0.0679862	0.0943448	0.00367086	0.00573917	0.00274731	0.103473	0.0840103	-0.00399718
332	1.2161	0.0880357	-0.0453414	0.0371754	-0.000361902	0.0356427	0.0197229	0.0914225	0.0859956	-0.0158738
333	1.04527	0.0880262	-0.070534	-0.0314529	0.0397671	0.0661616	0.0443444	0.0861586	0.103074	0.000243901
334	1.07553	0.10083	-0.0585384	0.0239296	0.0253642	0.0483529	0.0226579	0.0903196	0.0485853	-0.0236403
335	1.07525	0.0928624	-0.0399001	0.0215308	0.0130359	0.0527622	0.00525701	0.0818359	0.066796	-0.0178226
336	1.14993	0.0967036	-0.0677283	-0.019427	0.0326591	0.0330496	0.00407512	0.0984283	0.0781689	-0.0245541
337	1.1167	0.104914	-0.078843	0.01304	0.0181316	0.00797214	0.00723327	0.0794778	0.0777025	-0.0172081
338	1.10046	0.0951397	-0.0701661	0.0295134	0.0474344	0.0431316	-0.00765364	0.105595	0.074189	-0.0119576
339	1.15269	0.0746047	-0.0472284	-0.0879252	0.0295345	0.0189922	0.00259028	0.104954	0.0952103	-0.0207905
340	1.10985	0.0863201	-0.0521842	-0.0246084	0.0237979	0.0222369	0.0171576	0.115	0.0532724	-0.0185153
341	1.06389	0.0949667	-0.0684911	0.00591678	0.0561026	0.0371627	0.0339304	0.103965	0.0845774	-0.0177063
342	1.12598	0.0856665	-0.0710784	-0.0507245	-0.00615882	0.0344852	-0.00298543	0.102482	0.0345505	-0.0106772
343	1.13954	0.103773	-0.0751972	-0.0101357	0.0390975	0.0409863	0.00781659	0.102824	0.0803662	-0.0146174
344	1.07845	0.100205	-0.0663115	0.00895651	0.0479867	0.0365489	0.0054446	0.118106	0.0691132	-0.027069
345	1.06163	0.106366	-0.0344716	0.00111691	0.0434945	0.0553396	-0.00501468	0.108155	0.0652561	-0.0342252
346	1.03119	0.0753226	-0.0600974	-0.0271325	0.0376561	0.0140366	0.0185077	0.100035	0.054145	-0.00329668
347	1.10824	0.0797954	-0.0683895	-0.0681016	-0.0142834	0.0573315	-0.000951999	0.107929	0.0581077	-0.0180344
348	1.10214	0.09021	-0.0347396	0.0253032	-0.0160996	0.0466272	-0.00557001	0.093338	0.0427865	0.000498964
349	1.04228	0.0698619	-0.0359055	-0.00640164	0.0429543	0.0550511	-0.00470243	0.117479	0.0907739	-0.0187636
350	1.0856	0.0881662	-0.0586974	-0.0196734	-0.00205001	0.0671774	0.0192704	0.0953073	0.0967174	-0.00711139
351	1.0909	0.0819006	-0.0512445	-0.00171182	0.0208896	0.0521118	0.00947075	0.0981038	0.0562691	-0.0229115
352	1.11646	0.102257	-0.0705817	0.0367924	0.0176736	0.0562957	-0.00246713	0.0984906	0.0736705	-0.0335698
353	1.20934	0.0913676	-0.0586358	0.0135629	0.0365929	0.0423526	-0.00930001	0.0908657	0.0762572	-0.0327803
354	1.14821	0.0908357	-0.0454153	0.0220183	0.0534508	0.0456788	0.010574	0.101998	0.0669489	-0.00889089
355	1.12554	0.100324	-0.0787509	0.000549401	-0.000537684	0.0434478	0.00764772	0.127484	0.0856969	-0.0179828
356	1.00653	0.105484	-0.0507961	-0.0252675	0.00912244	0.0452018	0.0176585	0.0968709	0.0664203	-0.0253532
357	1.112	0.0759251	-0.0446934	-0.0324746	0.0115472	0.0197583	-0.00272934	0.116782	0.056112	-0.0105908
358	1.09481	0.104507	-0.0740678	0.00353025	0.041651	0.0459776	-0.00333064	0.085185	0.067719	-0.019919
359	1.20127	0.100766	-0.0523253	-0.00545129	0.0132851	0.0789472	0.0186314	0.0895248	0.073173	-0.0324736
360	1.28824	0.084715	-0.0498418	-0.0192441	-0.00386255	0.0272354	0.0219662	0.0967727	0.0998456	-0.0352352
361	1.13802	0.0906037	-0.0394453	0.0153047	0.0192712	0.0534741	0.0292674	0.0863343	0.05722	-0.0255638
362	1.05118	0.101333	-0.100485	0.0339588	0.0354582	0.0156766	0.0287417	0.100422	0.0665174	-0.0208712
363	1.11531	0.0763198	-0.0730185	0.0227787	0.0152081	0.0571884	0.031351	0.105246	0.081525	-0.000771974
364	1.06915	0.0841272	-0.0585204	0.034928	0.0210022	0.0160062	-0.00640615	0.0892921	0.0783578	-0.0131316
365	1.09065	0.104978	-0.0571926	-0.0259293	0.0150874	0.0334781	0.0324041	0.0910569	0.07055	-0.0190321
366	1.02585	0.0963149	-0.0612244	0.00276832	0.082287	0.0623611	0.00989516	0.10444	0.0872913	-0.0189754
367	1.1546	0.0937185	-0.0679792	0.00949398	-0.0232546	0.0464941	0.00581373	0.0986312	0.0891567	-0.00884569
368	1.23484	0.103749	-0.0638904	-0.02072	0.0194516	0.0321082	0.0160064	0.115026	0.0843613	-0.0246403
369	1.2452	0.0868374	-0.0765661	-0.0093491	0.0237865	0.0486428	0.00166878	0.0999129	0.0639268	-0.0226142
370	1.09371	0.111833	-0.0793371	0.0222087	-0.0133813	0.0281332	-0.00625203	0.12793	0.0578783	-0.0192068
371	1.08814	0.0925224	-0.0650001	-0.0294411	0.0585795	0.0105007	0.0261975	0.0937603	0.0743391	-0.0115968
372	1.06668	0.101429	-0.0841605	-0.00860943	0.042834	0.0717323	0.0205011	0.10919	0.100065	-0.00678642
373	1.09565	0.0826847	-0.0676374	-0.0246926	0.0303266	0.0611706	0.0267184	0.123891	0.0718795	0.00687139
374	1.14224	0.103335	-0.0544131	0.00954993	0.0187762	0.0548178	0.0124352	0.0933075	0.0828225	-0.0236309
375	1.1703	0.0821707	-0.0551625	-0.0160135	0.0766875	0.000695985	0.00423255	0.0908452	0.106849	-0.0162833
376	1.10457	0.101052	-0.0580732	-0.0519326	0.048698	0.0380101	0.00171898	0.112593	0.0752143	-0.0252683
377	1.128	0.115231	-0.0501649	0.02978	0.0241372	0.0163679	0.0160663	0.0783192	0.105695	-0.0183722
378	1.10368	0.108517	-0.0698649	-0.0144418	0.00824584	0.0230964	0.0280947	0.0904163	0.0915395	-0.00333249
379	1.04731	0.0729453	-0.0530998	0.0171376	0.0279448	0.036894	0.00569697	0.0919771	0.060083	0.00498466
380	1.10015	0.0958633	-0.0642113	-0.0165908	0.0204209	0.059566	-0.00400735	0.101844	0.0971551	-0.0174473
381	1.10242	0.111647	-0.107284	0.0287245	0.0274317	0.0594522	0.0174718	0.109892	0.0748367	-0.0311643
382	1.11786	0.0885515	-0.0366915	0.0208374	0.00344371	0.029865	-0.00840197	0.122294	0.0609776	-0.0138344
383	0.989255	0.0879657	-0.0361231	-0.0155974	0.0515698	0.0667453	0.00740792	0.0998888	0.0944784	-0.012733
384	1.13718	0.0922821	-0.0419073	0.0330513	-0.0212138	0.0529482	0.0150308	0.104566	0.0553914	-0.0239407
385	1.12656	0.0884818	-0.0276803	-0.00856774	0.024327	0.0821043	0.00587012	0.108068	0.0968703	-0.00274991
386	1.20406	0.106412	-0.0292373	0.00795719	0.00591768	0.0303571	0.0116627	0.107508	0.0982209	-0.0195102
387	1.07057	0.0868847	-0.0451759	0.0433043	0.0326249	0.052483	0.000867348	0.0937265	0.0604867	-0.0311797
388	1.11254	0.0998703	-0.0389544	-0.000484816	0.0657053	0.0916916	0.00359078	0.107461	0.12551	-0.00329266
389	1.04626	0.108997	-0.0813953	0.0318137	0.0184016	0.0388071	0.0133856	0.0910446	0.091835	-0.0244723
390	1.16229	0.083714	-0.0617617	-0.0490433	0.0197687	0.0524584	0.00495793	0.0993356	0.0929352	-0.00599739
391	1.11079	0.107446	-0.0970609	0.0561198	0.018491	0.0242293	0.0341175	0.101052	0.115027	-0.00824514
392	1.20427	0.0950192	-0.0609506	0.00637782	0.0190643	0.0246802	0.00508646	0.107875	0.0738381	-0.0316904
393	1.13418	0.0840419	-0.0501841	0.00312883	0.00255612	0.0535167	0.0166372	0.0739333	0.0918762	-0.00372827
394	1.06722	0.0936026	-0.0308032	0.0038686	0.0599848	0.0624373	0.0186504	0.108843	0.0651075	-0.0103415
395	1.07673	0.0888186	-0.0387041	-0.00565047	0.0403297	0.0682342	-0.000616232	0.0896727	0.0864807	-0.0352984
396	0.971321	0.104541	-0.0536431	0.0336514	-0.00924941	0.0691787	0.0123124	0.0998021	0.0881986	-0.0123926
397	1.18112	0.115906	-0.0826159	-0.0192237	0.00688721	0.040983	-0.00671587	0.103387	0.0720096	-0.0275751
398	1.1003	0.0839058	-0.0636859	-0.00442767	-0.00502019	0.0301469	0.0118338	0.084516	0.0955165	-0.012407
399	1.09566	0.0996809	-0.0657032	-0.0301699	0.0159053	0.0441451	0.00548396	0.108154	0.0690179	-0.0315524
400	1.14329	0.0812505	-0.0471098	-0.030571	-0.0292368	0.031407	-0.00489036	0.0822469	0.0923324	-0.0331686
401	1.06014	0.0959521	-0.0932621	0.0391715	0.033123	0.0465566	-0.00767914	0.126097	0.100625	-0.0182868
402	1.04348	0.0928639	-0.0664592	0.0140793	0.0157058	0.042408	-0.00618801	0.111328	0.0778233	-0.0184162
403	1.07686	0.0949475	-0.0555701	0.031796	0.0549929	0.0713495	-0.00651477	0.108026	0.0808584	-0.0281146
404	1.08881	0.0896776	-0.0504443	-0.0309811	0.0551622	0.104946	-0.00363036	0.0890375	0.109467	-0.0144309
405	1.17675	0.102279	-0.0850867	-0.0209025	0.0339888	0.0350545	0.00163632	0.112471	0.0798304	-0.0379748
406	1.11761	0.101908	-0.0472215	-0.0313655	0.00170835	0.0622155	0.00423576	0.109768	0.0808545	0.00138201
407	1.0569	0.0846588	-0.0652562	-0.0107436	0.055448	0.0636508	0.0179446	0.0808272	0.0918908	0.000815916
408	1.05174	0.101607	-0.0400293	0.0328392	0.0132386	0.0315379	-0.0112547	0.104031	0.0702583	-0.0223831
409	1.05432	0.0892596	-0.0586713	-0.0365173	0.0393339	0.0777107	0.00796626	0.0961707	0.0720254	-0.0163151
410	1.13084	0.0964387	-0.084668	-0.00554887	0.0708567	0.0223956	-0.0102309	0.114711	0.0914934	-0.0197522
411	1.05725	0.0911	-0.0288967	-0.0077433	0.0273783	0.0667227	0.00283184	0.108687	0.0865506	-0.0216419
412	1.20104	0.081508	-0.0643763	-0.0351181	0.0141873	0.033039	-0.000354638	0.105318	0.0560249	-0.0182418
413	1.15461	0.0880803	-0.0878946	0.000546386	0.00362889	0.0417194	0.0201489	0.105668	0.0937635	-0.00897193
414	1.21315	0.0895876	-0.0870335	0.0022447	-0.0107404	0.0305174	-0.00198208	0.109911	0.0915774	-0.0175091
415	1.08456	0.0964281	-0.0435522	0.0230682	0.0287498	0.0120151	0.00932207	0.112137	0.0719512	-0.0135878
416	1.03237	0.117977	-0.0408679	0.022459	0.0265688	0.0596999	0.0019243	0.115331	0.1082	-0.0171277
417	1.13985	0.0962852	-0.0673906	0.00255162	0.0392028	0.0348834	0.0178184	0.0835791	0.0644857	-0.0376105
418	1.0588	0.0909795	-0.0449003	-0.0494407	0.0426256	0.0506625	0.0177518	0.094439	0.11692	-0.0133961
419	1.0301	0.0867772	-0.041227	0.0481702	0.0554187	0.0547856	0.0198026	0.100039	0.102244	-0.0302791
420	0.946081	0.0884807	-0.0640228	-0.0520619	0.0373457	0.0609463	0.010818	0.097038	0.0673783	-0.00948179
421	1.10912	0.0795734	-0.0424311	0.0202011	0.055332	0.0379775	0.0109422	0.0997985	0.0716011	-0.0381337
422	1.13739	0.0808426	-0.0938838	0.0225546	0.0381475	0.0400458	0.0141135	0.0949532	0.0872463	-0.00627725
423	1.10859	0.0745162	-0.0455837	-0.0332927	-0.00435806	0.0260056	0.0159949	0.0962905	0.0678987	-0.0112768
424	0.962046	0.0884989	-0.0510555	0.0195773	0.0328976	0.0246731	0.0169044	0.0904611	0.0907861	-0.0274243
425	1.02995	0.102403	-0.0562138	0.0108161	0.0041556	0.0554979	0.0220226	0.0954629	0.0505712	-0.0279605
426	1.15677	0.0822799	-0.0579227	-0.0200021	0.035771	0.0524736	0.0133839	0.0881942	0.0680362	-0.0125339
427	1.14148	0.0948927	-0.0763756	-0.0366292	0.0360458	0.0427907	0.0143782	0.0790533	0.075281	-0.0199037
428	1.02678	0.109032	-0.0381488	0.0129866	0.0577309	0.0525527	0.00189598	0.100521	0.0999408	-0.0278433
429	1.06975	0.106293	-0.0381265	0.00809527	0.026851	0.0469543	0.00373786	0.101521	0.112104	-0.0172073
430	1.09597	0.09195	-0.0409674	-0.0267315	0.0287183	0.0285912	0.0245788	0.0967278	0.0624138	-0.0145263
431	1.10276	0.113365	-0.0599824	-0.0289382	0.0580727	0.0278218	0.0112703	0.083046	0.0704765	-0.0210461
432	1.04686	0.0921888	-0.0732643	-0.0042643	-0.00760529	0.0385987	0.0185688	0.10842	0.0666598	-0.0152979
433	1.07622	0.103012	-0.0521954	0.00151683	0.0661338	0.0605747	0.0416834	0.0973078	0.0522496	-0.0293965
434	1.03608	0.0740981	-0.0489293	0.0144772	0.00756456	0.0603888	0.0142172	0.103544	0.049464	-0.00591662
435	1.15022	0.0969976	-0.0590539	-0.0346553	0.0203646	0.0612746	0.018826	0.0899908	0.0877723	-0.0269076
436	1.02226	0.101628	-0.0521061	0.0510731	0.0364991	0.039035	-0.00994727	0.0995621	0.0763655	-0.0399066
437	1.13536	0.0832564	-0.0622133	-0.0220448	0.0437308	0.0479474	0.0156209	0.103775	0.0796487	-0.0161774
438	1.10952	0.0841739	-0.072225	-0.0265026	0.066183	0.0310933	0.0233144	0.0995504	0.0811425	-0.0166428
439	0.817373	0.0898151	0.0114284	0.0127049	0.074143	0.0575825	-0.0013492	0.0840247	0.0931993	-0.0231466
440	1.31541	0.100999	-0.0423065	-0.0100191	0.0358315	0.0385191	0.0182169	0.100918	0.0697942	-0.0285478
441	1.27758	0.122663	-0.0137733	0.0161336	0.0141659	0.0708765	0.0153348	0.0898437	0.0814352	-0.0399443
442	1.11316	0.0874325	-0.0564141	-0.0188859	-0.000669384	0.0333978	0.00187815	0.103732	0.0744191	-0.0446972
443	1.16969	0.0859305	-0.0750627	-0.0145499	0.00787618	0.0702865	0.00464713	0.110623	0.0887618	-0.0230288
444	1.25261	0.079021	-0.0571895	0.0142111	0.0355194	0.0431541	0.0169337	0.0883012	0.0882947	-0.0159905
445	1.10167	0.0814367	-0.0542235	-0.0091595	0.0147466	0.0605451	0.000718028	0.0924569	0.105395	-0.0111954
446	1.12853	0.0845233	-0.0522128	-0.0332026	0.0058609	0.0390923	0.0128768	0.114052	0.0948555	-0.00455925
447	1.14019	0.0878202	-0.071024	0.0230057	0.0366529	0.0533046	0.00843653	0.101992	0.0901437	-0.035847
448	1.10961	0.104478	-0.0734624	-0.0189103	0.0425117	0.0143618	0.0107215	0.10724	0.0834202	-0.0243444
449	1.07942	0.0704575	-0.0651158	-0.00641266	-0.00566604	0.0521642	0.0259468	0.0954356	0.110259	-0.0128876
450	1.10539	0.0873367	-0.0669266	0.0188259	0.0331105	0.0636238	-0.00199288	0.101562	0.0957442	-0.0212809
451	1.06532	0.0846042	-0.0529606	0.0142608	0.051409	0.040427	-0.0027175	0.113972	0.060228	-0.00747228
452	1.1785	0.0929297	-0.0511855	0.0116858	0.0235747	0.0612696	-0.00433896	0.114432	0.0650447	-0.0372217
453	1.09252	0.107798	-0.0409575	-0.0679246	-0.00318389	0.0100262	0.00530643	0.119485	0.0862179	-0.00217297
454	1.16864	0.106012	-0.074073	-0.00448473	0.00507424	0.0865611	-0.00691557	0.120879	0.0664005	-0.0168643
455	1.21134	0.102281	-0.0593777	0.0130938	0.0336992	0.071777	0.00420262	0.114664	0.0943462	-0.0259496
456	1.14135	0.0951101	-0.0839598	-0.0146342	0.0306704	0.0814169	0.0210749	0.0971398	0.072554	-0.0227939
457	1.19235	0.0983588	-0.0345899	-0.0105631	0.0577616	0.0159494	-0.00604587	0.100432	0.0999002	-0.0465275
458	1.14773	0.10481	-0.0544747	0.00149667	0.020898	0.0683126	0.0351412	0.0876539	0.0912425	-0.018631
459	1.06716	0.0988406	-0.0509562	0.0102292	0.0484591	0.047805	0.00334342	0.104802	0.0983182	-0.0152502
460	1.13699	0.0894245	-0.0639863	-0.00701859	0.0305646	0.026424	0.0113741	0.101289	0.0688946	-0.0245581
461	1.17647	0.111626	-0.0660102	-0.0307775	0.0441231	0.0702646	0.00776562	0.116855	0.0827336	-0.0410986
462	1.11544	0.084851	-0.0332817	0.00760548	0.0439271	0.031101	0.00530408	0.0975167	0.0654806	-0.017644
463	1.1746	0.0996287	-0.0651777	-0.0448877	0.0335957	0.052854	0.0148947	0.113046	0.0988663	-0.0300288
464	1.12186	0.0962919	-0.0738886	0.0231389	0.0232044	0.0396108	0.029599	0.0913306	0.0881262	-0.0252084
465	1.06525	0.0982877	-0.0620127	0.0029987	0.0119339	0.0671317	0.00989268	0.0997007	0.0967637	-0.0261074
466	1.13278	0.0834192	-0.0723333	0.0226644	0.0385418	0.0376832	0.00982259	0.0917572	0.0621628	-0.0130865
467	1.07939	0.108638	-0.0685205	-0.027537	0.0528405	0.0355382	0.012605	0.0801415	0.0653548	-0.0165373
468	1.04144	0.10348	-0.0686047	0.0344095	0.0251742	0.0304605	0.0186937	0.0850788	0.0685834	-0.0316126
469	1.00033	0.0993874	-0.0425771	-0.0522445	0.0410383	0.0489748	-0.00915287	0.115895	0.045489	-0.0395033
470	1.1659	0.0879497	-0.0548688	0.00568599	0.0378879	0.0753555	0.0188191	0.105027	0.099591	-0.00877475
471	0.996795	0.0836606	-0.0497366	-0.0185488	0.0488074	0.0250166	-0.00267112	0.120443	0.0476	-0.0088588
472	1.05044	0.0966848	-0.0263034	-0.0393983	0.0613503	0.0585785	0.0148664	0.106763	0.0751195	-0.00407151
473	1.12011	0.10785	-0.067405	-0.0416588	0.0406483	0.0493667	0.0109166	0.114183	0.100654	-0.0161986
474	1.05586	0.0933195	-0.0758013	-0.00181967	0.0635854	0.0263756	0.0165375	0.0827627	0.0613284	-0.0239566
475	1.05774	0.0842746	-0.0368724	0.00172313	0.0639721	0.0507019	0.0222077	0.0920484	0.0644812	-0.0111142
476	1.24915	0.0827076	-0.0819059	0.00149715	0.0549371	0.0465839	0.0227761	0.0755745	0.100181	-0.0361864
477	1.1884	0.0857066	-0.0121575	-0.0216386	0.0107718	0.0693976	-0.00852062	0.0968004	0.0811747	-0.0162664
478	1.12152	0.110833	-0.0553033	0.0133208	0.0410916	-0.0105208	0.0130717	0.0946767	0.0853201	-0.0290974
479	1.08585	0.103734	-0.0847203	-0.0150719	0.00685744	0.041783	0.0203084	0.117097	0.057829	-0.0189901
480	1.06894	0.093345	-0.0637166	0.00997566	0.0182301	0.0330785	0.00830918	0.0847149	0.0570281	-0.0214317
481	1.04995	0.118749	-0.0669568	0.0237329	0.0172843	0.0700769	0.00924023	0.0999686	0.0678477	0.000464557
482	1.14067	0.0904912	-0.0686267	0.0511821	-0.00114096	0.0572656	0.00186228	0.112589	0.100121	-0.0149673
483	1.17039	0.0881356	-0.0638157	-0.0115247	0.0261666	0.0250908	0.010813	0.096189	0.106191	-0.0294898
484	1.1155	0.114742	-0.0364127	0.0155274	0.0725412	0.025871	0.0187532	0.0954096	0.0782239	-0.0312241
485	1.05112	0.110546	-0.0466069	-0.0146879	0.032874	0.0779795	0.00803408	0.119483	0.101222	-0.0291512
486	1.21079	0.0860198	-0.0704742	-0.00474434	0.0354023	0.0442951	-0.00809134	0.121063	0.0780026	-0.0226015
487	1.07794	0.0856389	-0.0544007	0.0275355	0.0256854	0.0426827	0.0291188	0.101174	0.0712783	-0.0085607
488	1.12693	0.0821461	-0.0628229	-0.0327551	0.0260514	0.0148935	0.00229614	0.109377	0.0456712	-0.0179611
489	1.15934	0.0894522	-0.048631	0.023135	0.012266	0.0326959	0.00976805	0.104349	0.0742771	-0.0196741
490	0.717614	0.0733805	-0.00871907	0.0412496	0.051167	0.0216379	-0.00912506	0.100863	0.0640539	-0.0214047
491	1.09503	0.0975314	-0.0501014	-0.0672936	0.0224138	0.0451871	0.00869128	0.0967751	0.0793054	-0.0341974
492	1.0651	0.102072	-0.0162274	-0.0279296	0.0503065	0.0347501	0.0172516	0.0865731	0.0943147	-0.0267438
493	1.15427	0.0771354	-0.0539742	-0.0203139	0.00753481	0.0538377	-0.00199506	0.104122	0.0862235	-0.020775
494	1.11385	0.0976	-0.0594054	0.00703606	0.0345251	0.0492221	0.0236956	0.0870853	0.0728998	-0.0262744
495	1.08608	0.118989	-0.0407667	0.0323258	0.0371192	0.0405252	0.0171958	0.0879248	0.0771799	-0.0240202
496	1.18556	0.0807528	-0.0610734	0.0166077	0.025265	0.0440989	0.0111423	0.102154	0.0854638	-0.0311983
497	1.20004	0.102812	-0.0861429	0.00499321	0.00999516	0.0390718	-0.00100845	0.0992495	0.0799116	-0.0124554
498	1.13835	0.0840218	-0.0676032	-0.0370248	0.0106198	0.0408605	0.023731	0.10242	0.0864468	-0.00956174
499	1.09792	0.0650322	-0.0654375	0.0148378	0.0371111	0.0456021	0.0294332	0.106949	0.0836623	-0.0220929
500	1.1108	0.0911153	-0.0543965	-0.0196699	0.0418916	0.00897007	0.0151994	0.0960188	0.0611247	-0.0217453
501	1.10603	0.0956443	-0.0562785	-0.0384076	0.0440314	0.0525245	0.00694315	0.0988703	0.086293	-0.0132093
502	1.0426	0.0794721	-0.0388811	0.0631781	0.0218258	0.0545119	0.0219323	0.0796464	0.0600991	0.00400455
503	1.11046	0.0951198	-0.0588857	0.0312664	0.0258732	0.0550849	0.0112014	0.109717	0.0535755	-0.00824454
504	1.07941	0.0728906	-0.0458784	0.0078513	0.0344347	0.041782	-0.00300119	0.104151	0.0848303	-0.00457106
505	1.09848	0.103927	-0.0707016	-0.00384532	0.0491275	0.0340161	0.00235974	0.0855583	0.0834035	-0.0266031
506	1.07537	0.0846943	-0.0298266	-0.0382364	0.0800324	0.0507762	0.0199683	0.0930635	0.0719716	-0.027961
507	1.28114	0.0895612	-0.0306075	-0.00919632	0.0306016	0.0724858	0.000533907	0.0995911	0.0903234	-0.0221377
508	1.17227	0.0940963	-0.0265187	0.0333722	-0.00500722	0.0381741	0.0220017	0.105996	0.0931452	-0.0161271
509	1.10248	0.0962069	-0.0638257	-0.0384395	0.0532691	0.0445696	0.00676844	0.0845542	0.0779508	-0.0241771
510	1.14564	0.108245	-0.088792	-0.022372	0.0214834	0.0437187	-0.00219793	0.115172	0.0560014	-0.0176378
511	1.1724	0.0939373	-0.0646069	-0.0170128	0.0169574	0.0530458	0.00181817	0.0972767	0.0825785	-0.00966301
512	1.11369	0.0930476	-0.0693032	-0.00777335	0.0527527	0.0366403	0.00673234	0.093005	0.0746997	-0.034583
513	1.14138	0.100925	-0.0684171	0.0164026	-0.00255223	0.048799	0.0202426	0.105029	0.0832484	-0.0206504
514	1.1244	0.0822744	-0.0561587	0.0599001	0.0219439	0.0496492	0.0145807	0.0850945	0.0743572	-0.0197271
515	1.14286	0.102282	-0.110913	0.0256373	0.0103713	0.00943738	0.0173122	0.104473	0.0557628	-0.0264589
516	1.15426	0.0917789	-0.0583252	-0.0250773	0.0027609	0.0314151	0.0195951	0.127718	0.0893617	-0.0081647
517	1.05397	0.0871845	-0.0599027	0.0150147	0.0496974	0.0598041	0.033168	0.0863673	0.037451	-0.0229349
518	1.08335	0.101091	-0.0665453	-0.0334273	0.0537215	0.0457232	0.0376947	0.0847154	0.0726715	-0.0160671
519	1.10963	0.0956983	-0.0932355	0.0292997	0.000728935	0.0410985	0.0174468	0.0979556	0.0749511	-0.0264854
520	1.07278	0.0729963	-0.0610581	0.00659377	0.0714562	0.0383865	0.00419787	0.0953562	0.0883912	-0.0228282
521	1.06709	0.109787	-0.0533519	0.00352394	0.0573992	0.0322109	0.0212885	0.105194	0.0855119	-0.012107
522	1.15335	0.10299	-0.0410725	0.000595343	0.028301	0.0621859	0.0229252	0.0847668	0.0995595	-0.0121752
523	1.04451	0.0797524	-0.0403158	0.0106036	0.0422645	0.0190275	0.0285304	0.0834936	0.0577939	-0.00864415
524	1.04584	0.108835	-0.0737818	-0.0273657	0.0219072	0.0628534	0.0186432	0.0999836	0.0970875	-0.026117
525	1.03775	0.104271	-0.0577344	-0.0214015	0.0205541	0.0570456	-0.00658207	0.117464	0.0966625	-0.00578817
526	1.05297	0.0966421	-0.05532	-0.00773255	0.025495	0.0611748	-0.00615458	0.091635	0.0927378	-0.0196301
527	1.03268	0.088979	-0.0658405	-0.0167244	0.0467608	0.0244684	0.00686311	0.110398	0.0477853	-0.00769907
528	1.26188	0.108162	-0.101825	0.0174363	0.0477471	0.00288436	0.00120932	0.105126	0.100101	-0.0456716
529	1.11309	0.101804	-0.0472851	-0.0689101	0.0244159	0.0439835	-0.00252643	0.104635	0.0936276	-0.0335232
530	1.25745	0.0831825	-0.0917111	0.00604662	0.0406842	0.0529927	-0.00017878	0.107604	0.0768153	-0.014379
531	1.01555	0.0883465	-0.102722	0.0629865	0.0278349	0.0709575	0.00404436	0.087089	0.116561	-0.000101161
532	1.21233	0.0809716	-0.0221831	-0.0279185	0.00911599	0.0836209	0.0142693	0.106539	0.0847173	-0.0200154
533	1.08476	0.096951	-0.071391	0.0592538	0.00631009	0.0468035	0.00159665	0.0988447	0.0657592	-0.0153096
534	1.09652	0.0991253	-0.0897297	-0.0219889	0.000336122	0.00434068	0.0139482	0.105107	0.049876	-0.0171213
535	1.10695	0.0893133	-0.0715826	-0.0329436	0.022705	0.0652009	-0.00539163	0.111285	0.0843623	-0.0300966
536	1.08114	0.1067	-0.0731947	-0.0316653	0.0661717	0.0340543	0.0235366	0.0813178	0.0968568	-0.00858833
537	1.11358	0.0812686	-0.0511225	-0.0194711	0.0045322	0.027117	0.0214392	0.102455	0.075238	-0.0230305
538	1.17964	0.085241	-0.0495508	-0.0176701	0.00751279	0.0133657	0.00361917	0.0897226	0.0822521	-0.0336223
539	1.06958	0.0876965	-0.0605957	0.00843168	0.0207014	0.0420395	0.0158318	0.106548	0.106923	-0.0224738
540	1.07953	0.107804	-0.072812	-0.0167648	0.037514	0.0592944	0.00485023	0.093157	0.0879771	-0.0185941
541	1.08698	0.0938791	-0.0690317	0.000287967	0.0145426	0.0747832	0.004602	0.112263	0.0804248	-0.00678572
542	1.10311	0.0905652	-0.0588942	0.0673824	0.0636889	0.0486087	0.0227648	0.0999985	0.101936	-0.0143165
543	1.02852	0.0973756	-0.0503133	0.0206017	0.034216	0.0395584	-0.00192513	0.109403	0.0440107	-0.017701
544	1.17133	0.094811	-0.0567874	0.0308115	-0.0217011	0.0454255	0.0192789	0.0989322	0.0621908	-0.0162045
545	1.06326	0.100577	-0.0668497	0.0272711	0.0310351	0.0330546	0.0257117	0.104968	0.092534	0.00247961
546	1.09454	0.0984698	-0.0578183	-0.0104884	0.0450536	0.0429135	0.0154746	0.101189	0.0477001	-0.00175402
547	1.08109	0.106958	-0.0582807	-0.0309978	0.0203782	0.0226409	0.00448177	0.109683	0.0740345	-0.0193113
548	1.09814	0.0890911	-0.0493127	-0.0112234	0.0640497	0.0483946	0.00200167	0.109048	0.109428	-0.0306965
549	1.03458	0.0811053	-0.0443629	0.0285096	0.00944414	0.0554809	0.012169	0.0876418	0.0806311	-0.021432
550	1.15441	0.0972074	-0.0506925	0.0283637	0.0475312	0.015272	0.00955035	0.100366	0.0686414	-0.0329017
551	1.16427	0.0981237	-0.0742822	0.0288665	-0.00696609	0.0319289	0.0163847	0.0945085	0.0857293	-0.0142159
552	1.11563	0.109534	-0.0704886	-0.0143806	0.0333022	0.0734667	-0.0137645	0.107107	0.066175	-0.00965708
553	1.10633	0.0829504	-0.0744584	-0.00533792	0.0190204	0.0644154	0.0194513	0.0986209	0.0697174	-0.0148019
554	1.11462	0.108326	-0.0600119	-0.0253036	0.0410378	0.063817	0.0142117	0.102353	0.08224	-0.0258175
555	1.14904	0.100864	-0.0615876	-0.0331444	0.0136568	0.031375	0.00363915	0.104097	0.0771676	-0.00562882
556	1.13204	0.0799979	-0.0465899	0.0345999	0.0119644	0.0289883	0.011032	0.0826463	0.0839468	-0.0114846
557	0.969831	0.0994436	-0.0762159	0.00897184	0.0222927	0.0750683	0.0146352	0.102423	0.0639746	-0.0223454
558	1.10095	0.0830191	-0.0781293	0.0186522	0.0255097	0.0245656	0.0236545	0.096605	0.0607135	-0.0166355
559	1.1668	0.0854506	-0.0477301	0.0137525	0.0189465	0.0422514	0.00527781	0.0912382	0.0434492	-0.0240001
560	1.07457	0.102643	-0.084545	-0.00896875	0.0469977	0.0515919	-0.00573964	0.0871498	0.0988692	-0.0282462
561	1.10259	0.0761277	-0.0288303	0.0419832	0.0715103	0.029081	0.0105612	0.0963012	0.052532	-0.0101947
562	1.05276	0.106313	-0.0671405	0.0436278	0.0484731	0.00758844	-0.0237587	0.104197	0.0359668	-0.0297355
563	1.21463	0.0906574	-0.0876446	0.0208321	0.00986045	0.0428357	0.0203327	0.0792119	0.0892537	-0.0439861
564	1.12721	0.0997714	-0.0694567	0.00101152	0.0150104	0.0743139	0.00102965	0.102466	0.0879224	-0.0308274
565	1.08794	0.0989265	-0.083257	-0.000150838	0.082398	0.0459505	0.00552553	0.0863629	0.107186	-0.0262968
566	1.06844	0.0994354	-0.0700445	0.0295258	0.0116809	0.0698957	0.02287	0.116021	0.080536	-0.00993059
567	1.02293	0.0958381	-0.0523715	0.0303525	0.0312507	0.0617629	0.00677182	0.0913155	0.0894616	-0.0256387
568	1.18888	0.103518	-0.0634911	0.0353561	0.0384122	0.0539206	0.00624033	0.098782	0.110029	-0.0251548
569	1.08469	0.0963474	-0.100452	-0.0166152	-0.00348994	0.0284901	0.0138114	0.100767	0.0774008	-0.0246532
570	1.17734	0.09257	-0.0729556	0.0223195	0.0183003	0.0132063	0.00369012	0.0980603	0.0499388	-0.0350673
571	1.08123	0.105261	-0.0554882	-0.00405919	0.0232784	0.0248007	0.00757686	0.0889499	0.0824039	-0.0399897
572	1.15524	0.0889442	-0.0537675	0.0152465	0.0297584	0.0770932	0.0276548	0.107401	0.0978332	-0.0158129
573	1.06151	0.0855499	-0.0566143	0.0559675	0.0299745	0.0231434	0.00982819	0.0932871	0.0876976	-0.0223687
574	1.14207	0.0986573	-0.0786019	-0.0180213	0.0264196	0.0533288	-0.00824813	0.114335	0.0784848	-0.0210601
575	1.18887	0.0837308	-0.053476	-0.0271875	-0.000147685	0.0424944	0.0162608	0.0983241	0.0852045	-0.00610317
576	1.06401	0.0775224	-0.0546335	-0.0206253	0.0174735	0.0371893	-0.000550022	0.103636	0.085841	-0.0196446
577	1.16563	0.0881514	-0.0374768	0.0329908	0.0220054	0.00844438	0.00479221	0.0808289	0.0791656	-0.0363423
578	1.1114	0.0882205	-0.0603811	0.0688715	0.0118435	0.0329515	0.0231706	0.0669362	0.0798371	-0.0258321
579	1.07921	0.0969922	-0.0922672	-0.000370787	0.0245532	0.0544465	0.00633553	0.109834	0.0528444	-0.0165155
580	1.07027	0.0978736	-0.0391467	0.00313206	0.0432555	0.06743	0.0115469	0.0972115	0.0812881	-0.0273373
581	1.09123	0.0872827	-0.0572455	-0.0306603	0.0526104	0.0042738	-0.00576108	0.0955595	0.0664161	-0.0208376
582	1.16678	0.0999926	-0.0989315	-0.0146799	0.0188159	0.0352023	0.0160293	0.102634	0.0649287	-0.0222305
583	1.22536	0.102833	-0.0756747	-0.00333234	0.0485557	0.0417223	-0.000944574	0.103551	0.0967514	-0.0308504
584	1.06928	0.0900312	-0.0734522	0.0044105	0.0682699	0.00275125	0.0175543	0.096033	0.0633561	-0.0233229
585	1.12769	0.0883123	-0.0398866	-0.0566263	0.0475593	0.0264966	0.00423249	0.111824	0.0848911	-0.0252331
586	1.10994	0.101154	-0.0857627	0.0196615	0.00987068	0.0372108	0.000684597	0.0977918	0.0814424	-0.00649445
587	0.972364	0.108113	-0.0222914	-0.0191366	0.0137591	0.0889876	-0.00339784	0.11901	0.0913872	-0.0093197
588	1.11894	0.0987796	-0.0493872	0.00817485	0.0191826	0.0500289	0.0249858	0.0978418	0.102671	-0.0153386
589	1.10437	0.103814	-0.0660396	0.0127424	-0.00545486	0.0460735	0.00726739	0.110759	0.0770608	-0.00568764
590	1.1127	0.0916007	-0.0524063	-0.0113555	0.0181722	0.0473114	0.00977596	0.100966	0.0776031	-0.00504859
591	1.07418	0.0850363	-0.0724975	0.0349492	0.0057895	0.0287577	0.0053851	0.0858803	0.0700346	-0.00939378
592	1.08707	0.121006	-0.0616338	0.0168833	0.048358	0.054857	-0.012427	0.127796	0.0816964	-0.0327563
593	1.0632	0.105123	-0.0772718	0.0421561	0.0334441	0.00525731	0.015617	0.097166	0.0765625	-0.0356865
594	1.14862	0.0965945	-0.0830221	0.00812134	0.00355121	0.0396126	0.0171213	0.0935173	0.0592298	-0.0283319
595	1.00482	0.0913658	-0.0694804	0.0418929	0.0478592	0.0275546	0.01741	0.0987474	0.0640415	-0.00753214
596	1.1401	0.0899184	-0.0719682	-0.0178449	0.0133556	0.030715	0.00769104	0.104705	0.0478018	-0.0150972
597	1.08316	0.0767637	-0.0493362	0.0210469	-0.0115493	0.030864	0.024737	0.0920859	0.0832581	-0.0142009
598	1.10016	0.106434	-0.0725703	0.0152837	0.0240303	0.0329215	-0.000301742	0.0699776	0.0887621	-0.0192407
599	1.14614	0.0915566	-0.071246	-0.0178747	0.0448127	0.0576174	0.00855745	0.111974	0.0451545	-0.0223641
600	1.06778	0.0993727	-0.0725996	0.070538	-0.00114538	0.0436538	0.00726084	0.0867004	0.0786555	-0.0100357
601	1.10549	0.0849672	-0.0600582	0.0271057	0.00981773	0.0241801	0.0218313	0.085115	0.072928	-0.022287
602	1.05014	0.107225	-0.0341746	0.0224886	0.0609494	0.051224	0.0238159	0.107102	0.0608693	-0.0180934
603	1.08643	0.1146	-0.0532197	-0.0388655	0.0174889	0.0323692	0.0174597	0.110438	0.0968123	-0.0351359
604	1.06211	0.0994678	-0.056845	0.000922697	0.0398656	0.0754872	0.0112332	0.109124	0.0884624	-0.00445478
605	1.0975	0.109901	-0.0466845	0.0522948	0.0503796	0.0281731	0.0197169	0.0833506	0.06698	-0.00484253
606	1.21634	0.0793134	-0.0244886	0.0425086	0.0454095	0.0785567	0.0186237	0.10111	0.0772215	-0.0170731
607	1.20567	0.123195	-0.0406897	0.0142869	0.0580242	0.0811072	0.0073428	0.0902705	0.087212	-0.0365238
608	1.14255	0.109993	-0.0660217	-0.00185687	0.0116338	0.0401939	-0.00835156	0.0954448	0.103458	-0.030271
609	1.13564	0.0890664	-0.0797193	-0.0353817	0.025736	0.0485149	0.00319925	0.0955866	0.0934615	-0.0194682
610	1.20387	0.105133	-0.0688609	0.0116749	0.0274383	0.0390518	0.031058	0.088907	0.107941	-0.0439503
611	0.942358	0.094899	-0.0456486	0.00272415	0.0384387	0.0198896	0.00161927	0.0931782	0.116549	-0.0156153
612	1.16595	0.101972	-0.106275	0.00451116	0.0399048	0.0374347	-0.00506839	0.11042	0.0671211	-0.0286786
613	1.02367	0.0922092	-0.0758471	0.0342385	0.00589792	0.033506	0.00825943	0.106201	0.0638848	-0.0139159
614	1.12604	0.127756	-0.0683554	-0.0273422	0.0613531	0.0660964	0.0260216	0.0692167	0.0907714	-0.0217425
615	1.24941	0.0899983	-0.0585286	0.0119505	0.0647796	0.0717857	0.00330569	0.0968598	0.0922746	-0.00709882
616	1.1926	0.103475	-0.10161	0.015935	0.0352221	0.0359042	0.00794947	0.0937816	0.0584828	-0.0461816
617	1.07237	0.0776605	-0.0254942	0.00968623	0.014678	0.0418845	-0.00598899	0.107543	0.0546727	-0.0305907
618	1.02174	0.110316	-0.0678672	0.0173976	0.0330314	0.0754164	0.00226095	0.0906993	0.101959	-0.0246552
619	1.17292	0.0884496	-0.0422778	0.0203197	0.017745	0.0326231	0.00871063	0.0907948	0.0889029	-0.0136475
620	1.12199	0.082745	-0.0478258	-0.0101648	0.0235947	0.014057	0.00889084	0.0960775	0.0496578	-0.00703655
621	1.05757	0.112035	-0.0654973	-0.0209294	0.0455579	0.0377232	0.0141292	0.0784673	0.0804843	-0.0269072
622	0.986291	0.104187	-0.0694985	0.0100382	0.0335841	0.0729789	0.0240045	0.100727	0.104764	-0.0172037
623	1.15656	0.0827633	-0.0660495	-0.0394725	0.00161129	0.0299646	0.0069117	0.0943811	0.100792	-0.0250843
624	1.11055	0.101216	-0.0968927	0.00983125	0.0379403	0.000440885	0.0157652	0.0915497	0.0924124	-0.0351032
625	1.14088	0.0888995	-0.0778461	-0.0741975	0.0560344	0.0490139	0.00901177	0.0977231	0.0579558	-0.026843
626	1.10049	0.0844443	-0.0516718	-0.0192535	0.065372	0.0461799	0.00333243	0.117153	0.101373	-0.00623219
627	1.16419	0.0981198	-0.0543706	-0.00020163	0.0543898	0.0667653	0.0225243	0.099416	0.0582725	-0.0161034
628	1.09219	0.073877	-0.0417015	0.00744086	0.0232566	0.0224413	0.0132018	0.0918008	0.0899037	-0.0265249
629	1.04723	0.111972	-0.0688399	-0.00900784	0.0171878	0.0683425	-0.0050996	0.101958	0.0373758	-0.0186326
630	1.24314	0.0931716	-0.0992501	-0.00981258	0.0141166	0.0579556	0.0193518	0.0833107	0.0933973	-0.0240204
631	1.04428	0.101549	-0.0963145	0.0123051	0.0629772	0.0617211	0.0127866	0.1131	0.0517	-0.018402
632	1.1311	0.0946339	-0.0491093	0.00195447	0.036693	0.017977	0.0218156	0.107504	0.0613483	-0.00563212
633	1.05541	0.107926	-0.0588681	0.0604653	0.0679996	0.0523596	-0.00138459	0.0955823	0.0578779	-0.0378673
634	1.09098	0.108048	-0.0643205	-0.0257144	0.0422814	0.0513516	0.00268998	0.111246	0.087216	-0.0093233
635	1.10591	0.102605	-0.0422531	-0.00978211	0.0498774	0.036837	0.0151616	0.110547	0.0790396	-0.0355145
636	1.02607	0.0815191	-0.0358869	0.00201378	0.0297636	0.0439483	0.00202327	0.0925832	0.0908179	-0.0177943
637	1.07956	0.101461	-0.0660054	0.0172203	0.0466831	0.0402121	0.00337202	0.107977	0.0609545	-0.0290056
638	1.09384	0.0961484	-0.0237905	-0.023859	0.0474974	0.0431455	0.0092785	0.0998234	0.0828427	-0.00529094
639	1.15598	0.0936761	-0.0678249	0.0345641	0.0471865	0.0243344	-0.00108125	0.0906965	0.0654615	-0.0375019
640	1.17409	0.0900923	-0.0289968	-0.0321445	0.0343193	0.0571855	0.0145718	0.0987163	0.0595468	-0.0305835
641	1.12393	0.112462	-0.0746167	-0.0375583	0.0690142	0.0180284	0.00211746	0.0990047	0.0643565	-0.0295324
642	1.07754	0.0844412	-0.039806	-0.0130172	0.0443246	0.0562191	0.0186817	0.100444	0.0785919	0.00199355
643	1.06604	0.0998167	-0.0794915	-0.0117276	0.00556387	0.0478549	0.0085766	0.114722	0.0929475	-0.0221508
644	1.11217	0.0910406	-0.0694401	-0.0196331	0.0265427	0.0408742	0.010124	0.0849426	0.080943	-0.0205788
645	1.10394	0.0763982	-0.03826	0.00603291	0.0359817	0.0480688	-0.00144824	0.0935529	0.078696	-0.0149161
646	1.14226	0.100605	-0.0838699	-0.0277412	0.0148975	0.0487152	0.00864872	0.0980228	0.0733703	-0.0346264
647	1.15674	0.0956497	-0.0569631	-0.0591953	0.0390532	0.061802	0.000426071	0.118692	0.100048	-0.0151472
648	1.07005	0.106301	-0.0887861	0.00382774	0.0447356	0.0215522	0.00681281	0.0852918	0.0788007	-0.0163401
649	1.05874	0.0832342	-0.0704835	-0.0337492	0.0119465	0.0480251	-0.00835481	0.108829	0.081498	-0.0188332
650	1.08881	0.103455	-0.0640351	0.00964149	0.0262174	0.0352506	0.007564	0.0811306	0.102332	-0.00670875
651	1.1148	0.0757949	-0.0453592	0.0360803	0.0413238	0.0469137	0.00437709	0.0898985	0.0698855	-0.0163247
652	1.13159	0.101279	-0.0608869	-0.0252131	0.0319984	0.0643139	0.0187219	0.0905128	0.0709882	-0.0187796
653	1.13818	0.0769084	-0.0785283	-0.0436053	0.0199662	0.0257621	-0.00913441	0.122392	0.0644534	-0.0350434
654	1.04896	0.0860313	-0.0680735	0.00789344	0.0045295	0.0327435	0.011992	0.0754237	0.0565805	-0.0269631
655	1.08225	0.105807	-0.0290166	-0.0431253	0.0659143	0.0252147	0.0165248	0.109067	0.0671416	-0.0286748
656	1.13182	0.0946959	-0.0558446	-0.031715	0.0157165	0.061016	0.00676997	0.11007	0.0569051	-0.0161071
657	1.09738	0.104407	-0.0712718	0.00796282	0.0136004	0.0578089	-0.0134191	0.0957563	0.0621962	-0.0241403
658	1.12215	0.0712871	-0.0324605	0.0202132	0.0516357	0.0481606	0.0200497	0.0957905	0.0764212	-0.00481564
659	1.07475	0.0893985	-0.0611021	0.0201069	0.0305369	0.0673724	0.00363611	0.104493	0.0860562	-0.0255792
660	1.18659	0.0939257	-0.0485681	0.0125858	0.0275047	0.0681231	0.0219324	0.0761611	0.0592488	-0.020863
661	1.11232	0.0872868	-0.0466403	0.0360272	0.0368923	0.0487086	0.0205952	0.0981197	0.0694925	0.0054874
662	1.07174	0.104999	-0.0723516	-0.00458597	-0.00189263	0.0658331	0.00828015	0.0865415	0.0494864	-0.00640214
663	1.24664	0.0922973	-0.0485332	-0.0474757	-0.0142993	0.0546738	0.017625	0.106349	0.052976	-0.0224633
664	1.35035	0.0941908	-0.0458915	-0.000492337	0.0256913	0.0605813	-0.000293373	0.102392	0.0773242	-0.0130018
665	1.01855	0.09976	-0.0574666	-0.00232592	0.0257118	0.0398885	0.0143939	0.0821141	0.116615	-0.0221476
666	1.12052	0.0995155	-0.0784935	0.00565969	0.0107418	0.0774223	0.0158536	0.08026	0.0792408	-0.0185566
667	1.07279	0.107441	-0.0613828	0.0241565	0.000788542	0.0222914	-0.00711285	0.102367	0.0570357	-0.038117
668	1.11771	0.0749132	-0.0592343	-0.0765867	-0.012154	0.0403588	-0.00313151	0.11061	0.0567565	0.00626217
669	1.11755	0.0847869	-0.0520858	0.044193	0.0280399	0.0427687	0.01179	0.088205	0.0976302	-0.0230764
670	0.895068	0.107483	-0.0465235	-0.0174604	0.0940541	0.0936042	0.0157089	0.107419	0.0852904	-0.0221801
671	1.1347	0.0852605	-0.100617	0.0265464	0.0582612	0.0703346	-0.0038946	0.11092	0.0883103	0.0039387
672	1.12381	0.0975191	-0.0725573	-0.0302521	0.0310792	0.0307702	-0.0198016	0.123521	0.0732638	-0.0400962
673	1.04759	0.0857089	-0.0657941	0.0069146	0.0511592	0.0626225	-0.00590314	0.0761109	0.0722256	-0.0162931
674	1.05909	0.0901385	-0.0665367	-0.0150448	0.0425682	0.0192671	0.0108093	0.0944341	0.058235	-0.00865756
675	1.17445	0.0840694	-0.0680832	0.0228231	-0.0128232	0.0216905	0.00918944	0.119251	0.0866768	-0.0293801
676	1.12593	0.107832	-0.0430149	-0.00342953	0.0401487	0.0648504	0.0181187	0.102479	0.103604	-0.0304599
677	1.09581	0.102039	-0.0602702	0.013484	-0.0090983	0.0835606	0.00304382	0.0984552	0.0898508	-0.000601358
678	1.13412	0.0886357	-0.0150632	-0.062187	0.0185374	0.0431352	0.0114333	0.085133	0.0835928	-0.00955798
679	1.02025	0.0939237	-0.0710138	0.00871891	0.0105693	0.0561652	0.00413708	0.117441	0.080177	-0.0288637
680	1.1291	0.0906126	-0.0606587	-0.0463768	0.00990673	0.0436485	0.0127897	0.112349	0.0617676	-0.0303823
681	1.09365	0.0931372	-0.0822432	-0.00442827	0.00806651	0.0250966	-0.00661588	0.117764	0.0873976	-0.0241713
682	1.19859	0.0831184	-0.0504756	0.0962697	0.0430415	0.0564376	0.0089565	0.0886497	0.0833542	-0.0258532
683	1.10167	0.0942642	-0.0625844	0.0114496	0.0567877	0.0572142	0.00660923	0.108321	0.0923682	-0.00689835
684	1.08554	0.0729602	-0.0216829	0.0315966	0.0378124	0.0274459	0.0168165	0.0862532	0.0734128	-0.0114268
685	1.178	0.0907509	-0.0850513	-0.0119525	0.00240573	0.0390486	0.007994	0.103814	0.0692336	-0.0329756
686	1.16217	0.0866633	-0.061833	-0.0203706	-0.00854051	0.00974446	0.00302604	0.105315	0.0738714	-0.0172081
687	1.1439	0.085186	-0.0531713	0.0272823	0.0419456	0.0377895	0.0012574	0.103489	0.0721999	-0.0175003
688	1.229	0.0940334	-0.105918	-0.0252956	0.0189181	0.0755206	0.0306915	0.0932837	0.0993749	-0.0332967
689	1.02961	0.101331	-0.0235045	0.000834597	0.0342157	0.0598139	0.0294703	0.109275	0.0692412	-0.0309482
690	1.15775	0.0797873	-0.0868503	-0.0694715	0.0205928	0.0380298	0.00888717	0.116574	0.077453	-0.0161408
691	1.21228	0.0879746	-0.0476972	-0.0266735	0.00397496	0.0400297	-2.90278e-05	0.113103	0.0700322	-0.0393765
692	1.14649	0.0848532	-0.0829171	0.0112289	0.00922659	0.0291902	0.0135815	0.111512	0.0568912	-0.0231455
693	1.05691	0.100041	-0.0636218	-0.0203239	0.0377038	0.0387512	0.0154722	0.111028	0.0577182	-0.0284875
694	1.13281	0.0886981	-0.0670963	0.0547395	-0.00514268	0.0147607	0.029232	0.0874813	0.0867483	-0.0294233
695	1.04128	0.0865277	-0.0582252	0.0489072	0.0408413	0.0733496	0.0148487	0.111732	0.0701701	-0.0176595
696	0.840981	0.107899	-0.0586826	0.018489	0.0611186	0.0585616	-0.000874206	0.103221	0.0803624	-0.0419888
697	1.07187	0.102276	-0.0256247	-0.00769854	0.0549591	0.0525782	0.0100371	0.0901151	0.0885747	-0.0146791
698	1.112	0.0908318	-0.0327019	0.0600465	0.0255228	0.0490224	0.0117773	0.108707	0.0549519	-0.0239407
699	1.13223	0.0880083	-0.0721377	-0.0431168	0.0193069	0.0460451	0.0125838	0.0837457	0.0936404	-0.00453077
700	1.10338	0.0846304	-0.0609463	0.0198654	0.0249157	0.0219497	0.00220838	0.100345	0.0687858	-0.0254503
701	1.07862	0.101263	-0.0623731	0.0307971	0.0226049	0.0604762	0.0111956	0.121342	0.0691394	-0.000539439
702	0.971405	0.132668	-0.0628576	-0.0107079	0.0933063	0.0566245	0.00525784	0.0931601	0.0891384	-0.0213935
703	1.17439	0.0927104	-0.0732502	0.0157222	0.0298183	0.0211792	0.000118862	0.113422	0.0733288	-0.0138511
704	1.1269	0.0852283	-0.0524167	0.0430663	-0.00514417	0.0506619	0.00819916	0.0984432	0.0826752	-0.0134821
705	1.17394	0.0861089	-0.0765981	-0.00359333	-0.00986804	0.0270934	-0.0017647	0.0921968	0.0289986	-0.0186514
706	1.18716	0.0872759	-0.0724029	-0.00805473	-0.0156192	0.0608827	0.00407437	0.0937218	0.0884024	-0.0259246
707	1.12338	0.101292	-0.0424481	-0.0377623	0.031509	0.0540404	0.0207167	0.102436	0.0786984	-0.0185874
708	1.14757	0.100575	-0.0828836	-0.0241712	0.0565838	0.0435836	0.0240222	0.096103	0.074205	-0.0205869
709	1.06397	0.079713	-0.0626656	0.00329093	0.0359181	0.0298669	0.0163944	0.0910946	0.0997274	-0.0285221
710	1.11755	0.0968232	-0.0977515	0.00328296	-0.00136765	0.0628969	0.0249184	0.0940658	0.0923461	-0.0124569
711	1.1038	0.0974537	-0.066723	0.0289108	0.0244019	0.0376821	0.0196744	0.0932846	0.0771729	-0.0254847
712	1.16398	0.0869693	-0.0690935	0.00356078	0.0285949	0.0415835	-0.00323714	0.117098	0.0773045	-0.0191798
713	1.11378	0.0971668	-0.0800018	0.000555973	0.0155047	0.0422449	0.013281	0.111341	0.083882	-0.0176044
714	1.08424	0.101887	-0.0639769	-0.0153023	0.0571006	0.048566	0.00337807	0.0943655	0.0872041	-0.00817161
715	1.16785	0.087096	-0.0681444	0.00819361	0.00815044	0.0376077	0.000462514	0.0938677	0.0889128	-0.0407188
716	1.09296	0.0748375	-0.0543521	0.0174195	0.0119011	0.050806	-0.0108744	0.0952026	0.0586965	-0.0161653
717	1.08052	0.101961	-0.0674166	0.0158165	0.0204958	0.0177675	0.0134227	0.109638	0.086826	-0.0216414
718	1.16878	0.0891068	-0.0647228	0.0303711	0.0732693	0.0684138	0.00734356	0.0767927	0.056229	-0.0297599
719	1.10997	0.112833	-0.0395291	0.0122429	0.0257907	0.0422219	0.00906849	0.107953	0.0733244	-0.00873112
720	1.16923	0.0753455	-0.052841	-0.00587303	-0.01126	0.0162073	0.00905576	0.0970306	0.0867996	-0.0233114
721	1.15178	0.101036	-0.0727847	-0.0360663	0.0424068	0.0772203	0.00274188	0.0998557	0.0916844	-0.0274071
722	1.12722	0.107729	-0.0489873	-0.0410245	0.0130866	0.0426295	0.0248769	0.107632	0.0783236	-0.017499
723	1.02132	0.10401	-0.0459794	0.0038447	0.0533503	0.0219448	0.0288592	0.0806858	0.0876943	-0.040241
724	1.15244	0.0876718	-0.0582476	-0.0143059	0.0209143	0.0497826	0.0128119	0.112514	0.085709	-0.0273214
725	0.970021	0.092665	-0.049656	-0.0190449	0.0619524	0.0367564	0.010782	0.0807095	0.0639438	-0.0102509
726	1.10153	0.119716	-0.102558	-0.0312922	-0.0169658	0.0462956	0.00093673	0.100277	0.0752272	-0.0259559
727	1.08771	0.0805679	-0.0598636	0.0309696	0.063075	0.0627027	0.0101012	0.0979622	0.0861082	-0.0204369
728	1.0728	0.0944974	-0.0462762	0.0225424	0.0477032	0.0457831	-0.0121044	0.120008	0.0603921	-0.0158683
729	1.11665	0.110961	-0.071119	0.0128018	0.0250302	0.00721199	-0.00482797	0.109228	0.0868167	-0.0312695
730	1.11231	0.0891129	-0.0601381	0.0240737	0.00651447	0.0195532	0.0460514	0.0828228	0.0867814	-0.0165234
731	1.01104	0.0771982	-0.0455774	-0.00501259	0.0520694	0.0805047	-0.00331775	0.107043	0.0710082	-0.0219735
732	1.02955	0.0881616	-0.0581687	0.031335	0.0396181	0.0341414	-0.00920932	0.127642	0.0678615	-0.0387886
733	1.07981	0.103641	-0.0709367	0.00815018	0.0459081	0.0496864	-0.016241	0.0993693	0.085535	-0.0300669
734	1.08859	0.0910938	-0.0506865	0.00972573	0.0534673	0.0321918	0.0266999	0.0796718	0.0963838	-0.0084919
735	1.14399	0.0870438	-0.0682866	0.00752844	0.0252456	0.0458081	0.0085904	0.116096	0.0877697	-0.00113288
736	1.10867	0.0916031	-0.0689749	-0.0485696	0.0431449	0.0346251	0.0192056	0.111243	0.0769818	-0.0131125
737	1.14887	0.0876854	-0.0746663	-0.0106014	0.0199183	0.0628724	0.0106289	0.10532	0.0907023	-0.00373124
738	0.961462	0.0917842	-0.0768692	-0.0161949	0.0280452	0.0614138	-0.0137593	0.12135	0.0828279	-0.0183011
739	1.04032	0.0916515	-0.0196507	0.0250656	0.0310073	0.0685178	0.021786	0.101698	0.0827612	-0.0161239
740	1.11324	0.121374	-0.0777414	-0.0126819	0.0130298	0.0815738	0.0262425	0.0949876	0.0829404	-0.026573
741	1.16122	0.11069	-0.0637323	-0.0400506	0.0394988	0.0384239	0.00838135	0.0922713	0.0790983	-0.0314141
742	0.945083	0.0901142	-0.0395052	0.0615125	0.0233564	0.0461299	0.0195009	0.102217	0.0709839	-0.0113934
743	0.987791	0.100133	-0.0773933	0.0399076	0.018485	0.0318313	0.00407881	0.0820079	0.0861722	-0.010668
744	1.06545	0.0950365	-0.0424308	0.00493443	0.0192541	0.0623023	0.0103575	0.0850203	0.0764955	-0.0192396
745	1.09659	0.0778237	-0.0574854	-0.00537628	0.0177501	0.0400215	-0.0133536	0.114928	0.0715374	-0.0196142
746	1.16742	0.105803	-0.0887793	0.0117395	0.00455225	0.0287044	0.0105159	0.102503	0.0900733	-0.0305535
747	1.08894	0.0930812	-0.0444375	0.00813814	0.0221129	0.0633742	-0.0001625	0.102598	0.0738116	-0.0202127
748	1.04956	0.0919376	-0.0591253	-0.0284446	0.0229326	0.0693429	0.0235644	0.102469	0.0710407	-0.00819861
749	1.2337	0.073476	-0.0584587	-0.0108055	0.0252738	0.0297811	0.00583272	0.0983418	0.0616607	-0.00870354
750	1.11382	0.0849768	-0.0700047	0.00453388	0.0148559	0.0616139	0.0250018	0.105775	0.0662533	-0.0241965
751	1.08306	0.100768	-0.0682283	-0.0251441	-0.0010677	0.0691515	-0.00185735	0.0992493	0.0950554	-0.0205179
752	1.15918	0.0862618	-0.0493983	-0.00773518	0.0128415	0.0269997	0.00424988	0.0970048	0.0995015	-0.0123863
753	1.14007	0.087215	-0.0800909	0.00198531	0.0478654	0.0390447	0.00099918	0.0947506	0.0578301	-0.00226122
754	1.16104	0.101871	-0.058648	0.011897	0.0212178	0.038912	0.01709	0.0936775	0.0854542	-0.0365789
755	0.969947	0.106786	-0.02645	-0.0105774	0.0496091	0.0406075	0.00441853	0.110009	0.0913262	-0.0149052
756	1.10263	0.0942504	-0.0616901	0.0173398	0.0177426	0.042661	0.0158876	0.104746	0.0767538	-0.0368888
757	1.1341	0.0860876	-0.0430005	-0.025189	0.00974944	0.0327847	1.65263e-05	0.105539	0.0949683	-0.000779867
758	1.14	0.115013	-0.0672821	0.0479348	0.0405622	0.0439268	-0.00183307	0.114632	0.0873108	-0.0262762
759	1.14294	0.0896885	-0.0656069	-0.0102493	0.025746	0.0638772	0.00418953	0.0959977	0.0605666	-0.0312507
760	1.07653	0.0975709	-0.0730889	0.041883	-0.0102334	0.0326635	0.0155261	0.101284	0.0824672	-0.00952609
761	1.21837	0.0946885	-0.094404	-0.0448215	-0.0245471	0.0312399	-2.99148e-05	0.0991965	0.0953841	-0.0132433
762	1.09884	0.0810803	-0.0734443	-0.0121869	0.0122378	0.0626923	0.00927574	0.0811012	0.0834441	-0.0549802
763	1.20623	0.0899401	-0.0755298	0.0556671	0.0121264	0.0542225	0.011713	0.103848	0.0890067	-0.031247
764	0.997554	0.102616	-0.0351651	0.0403196	0.00614239	0.00314464	0.0252248	0.0947048	0.0852945	-0.018747
765	1.15423	0.104887	-0.0551203	-0.0600754	0.010162	0.0509916	0.0129046	0.119543	0.0850526	-0.0298751
766	1.13016	0.0816852	-0.0396129	-0.00856898	0.0182263	0.0304259	0.0107005	0.086317	0.0984493	-0.0325091
767	1.09825	0.117818	-0.0724987	-0.0286364	0.0465703	0.0324344	0.021317	0.0640764	0.100717	-0.014371
768	1.08993	0.0912083	-0.0629584	0.0367715	0.0294234	0.0331336	-0.000346595	0.0908352	0.10691	-0.00571009
769	1.15728	0.0926775	-0.0719398	-0.0229594	0.00538307	0.0334079	0.00668037	0.106914	0.0641015	-0.0225077
770	1.16231	0.0865051	-0.0779042	0.0173006	0.0146035	0.0380384	0.0236062	0.0933488	0.0692019	-0.0160843
771	1.10224	0.106314	-0.0633307	-0.0203139	0.0419135	0.0499137	0.00569035	0.116318	0.0800515	-0.0186867
772	1.1691	0.0995158	-0.0740999	-0.0174029	0.0314021	0.0138016	0.00302104	0.0949892	0.0659284	-0.0319625
773	1.09295	0.101677	-0.0959084	0.0130513	0.00897169	0.0320787	-0.00160725	0.115085	0.0755213	-0.0340541
774	1.10848	0.094415	-0.0544527	-0.0391903	-0.00676249	0.041614	-0.0015041	0.095828	0.0679819	-0.0215207
775	1.15075	0.116128	-0.0655578	-0.0450336	0.0374013	0.017878	0.00593057	0.111805	0.106774	-0.0327821
776	1.10606	0.0929449	-0.0591337	0.0218989	0.0376462	-0.00420054	0.00456023	0.109865	0.0876053	-0.0419018
777	1.11868	0.0891504	-0.0430326	0.0220528	0.0601898	0.050824	0.0185336	0.0922615	0.0704799	-0.0193765
778	1.08557	0.105672	-0.0750549	-0.000723675	0.0169269	0.0433899	0.012102	0.11288	0.088649	-0.0187454
779	1.19557	0.0904013	-0.101268	0.0306566	0.0130153	0.0124384	0.00959269	0.0978289	0.0673104	-0.0279196
780	0.987682	0.0977503	-0.0504469	-0.0294964	0.0397165	0.0148227	0.00616768	0.100143	0.088716	-0.0283852
781	1.17807	0.0966896	-0.0721015	0.0211836	-0.00550443	-0.0119157	-0.00495762	0.0821006	0.065474	-0.0219854
782	1.12374	0.0924365	-0.0675618	0.0390542	0.0373019	0.00477579	-0.00224704	0.0963931	0.0978039	-0.0116044
783	1.0917	0.0871418	-0.0448504	-0.0179698	0.0546484	0.0464929	0.00363892	0.102371	0.102825	-0.0258144
784	1.08884	0.0949211	-0.0636772	0.0105858	-0.00422032	0.0107841	0.0243158	0.0881653	0.0924796	-0.0212117
785	1.11726	0.0879763	0.0135617	0.0103182	0.0123523	0.0348222	0.0151841	0.0923616	0.0674507	-0.0282694
786	1.00088	0.0925133	-0.0199174	0.0212681	0.0140898	0.059627	0.0241352	0.1005	0.0843815	-0.0216356
787	1.0668	0.0975353	-0.0670367	-0.0137099	0.0450502	0.041518	-0.00115214	0.110337	0.083716	-0.0415688
788	1.15601	0.0947988	-0.054292	-0.0376542	0.034276	0.0643017	0.0120334	0.0908421	0.0848233	-0.0280496
789	1.11435	0.0993985	-0.0781512	-0.0475158	-0.0138267	0.0463544	0.0328399	0.0934586	0.0972752	-0.0208393
790	1.14688	0.10456	-0.0680977	-0.0350126	0.0363221	0.0143605	0.000724581	0.101025	0.0693719	-0.0262773
791	1.09927	0.082275	-0.0541593	0.0253319	-0.00628734	0.00925648	0.0261132	0.102865	0.0807882	-0.0115784
792	1.11815	0.0918424	-0.0468806	0.0478152	0.0398966	0.0257162	0.00839995	0.084356	0.0820739	-0.0300965
793	1.05966	0.0904468	-0.0652605	0.0620326	0.0353814	0.017124	0.00943547	0.0891155	0.0501997	-0.00926512
794	1.10718	0.0934803	-0.0664576	-0.0119057	0.0481393	0.057286	0.0277926	0.0877813	0.0843779	-0.0183223
795	1.08174	0.0867336	-0.0418167	0.00344472	0.0296076	0.0174438	0.0169486	0.101878	0.0762422	-0.00225828
796	1.17063	0.105152	-0.0639649	0.00276548	0.0243935	0.0554582	0.00548129	0.086531	0.0773883	-0.0242699
797	1.12949	0.106662	-0.0464609	0.0454084	0.0111485	0.0291215	0.0084018	0.103373	0.0881398	-0.0200693
798	1.09989	0.0920126	-0.0616681	0.0151984	0.0764049	0.037564	0.0226891	0.0884004	0.0955074	-0.0279372
799	1.07059	0.112451	-0.0704329	-0.0234779	0.0149973	0.023202	0.00053925	0.0854362	0.068716	-0.0153912
800	1.18004	0.070308	-0.048988	0.00283867	0.0128024	0.0516089	-0.0080338	0.121288	0.0918604	0.00782627
801	1.09895	0.0847325	-0.0568297	-0.0174614	0.0151389	0.0322742	0.00200341	0.0944689	0.092034	0.000168765
802	1.08245	0.0875883	-0.0548374	0.0119978	0.0389109	0.0139206	0.015782	0.0816301	0.0886733	-0.0228091
803	1.12397	0.0891492	-0.0702045	-0.0553055	0.0496399	0.0155764	0.00720376	0.087841	0.0788847	-0.0315596
804	1.09274	0.0703215	-0.0608273	-0.0466249	0.0156197	0.0575488	0.0183719	0.0955737	0.102468	-0.00441787
805	1.18506	0.0860097	-0.0705494	-0.0245839	0.0107596	0.0321693	-0.00206965	0.103868	0.0719085	-0.0238098
806	1.14473	0.105861	-0.0952552	0.0150763	0.0354438	0.0409345	0.00912981	0.114813	0.0720262	-0.0109745
807	1.08385	0.110421	-0.085937	0.0616963	0.0310801	0.0492653	0.0128116	0.11848	0.0926799	-0.0238346
808	1.07971	0.110575	-0.0893827	0.086998	0.0151601	0.0365275	-0.00196266	0.110572	0.064033	-0.0300681
809	1.07897	0.0836898	-0.0583361	0.00844478	0.0411263	0.0439199	0.00885544	0.11377	0.0622934	-0.0133353
810	1.08594	0.104786	-0.0595573	-0.0402843	0.0337931	0.0212993	0.0169328	0.105041	0.0517633	-0.0249704
811	1.02985	0.088052	-0.0540459	-0.00121629	0.0208887	0.0508528	0.00199338	0.06398	0.0738985	-0.0120938
812	0.992525	0.101267	-0.0650654	0.0347632	0.017374	0.0734493	0.0294526	0.100252	0.0731901	-0.013259
813	1.13216	0.10328	-0.0756433	0.0452215	0.00871028	0.044319	0.0192766	0.11082	0.0762099	-0.0231265
814	1.05785	0.0914192	-0.0704348	-0.0016867	0.0416049	0.024561	0.010895	0.0926104	0.0485741	-0.00654844
815	1.07634	0.113445	-0.0824252	0.00636155	0.0299075	0.00800149	0.00921976	0.0887872	0.0822961	-0.0280675
816	1.1743	0.0716833	-0.0413781	-0.015425	-0.00398247	0.0396236	0.0237804	0.102363	0.102434	-0.0136282
817	1.08174	0.102988	-0.0801388	-0.0180393	-0.000544557	0.07028	0.0162798	0.0824909	0.0811041	-0.0107207
818	1.0409	0.100894	-0.0536037	0.00628444	0.0246228	0.0499496	0.0165232	0.0878995	0.0869892	-0.0257513
819	1.1387	0.089654	-0.0465527	0.0410399	-0.00938759	0.0194684	-0.00163185	0.0967777	0.04817	-0.026754
820	1.4348	0.10678	-0.103694	-0.0418329	0.0185081	0.047913	0.00458878	0.0963612	0.0887642	-0.0275211
821	0.899263	0.0961673	-0.00746394	-0.035579	0.00239856	0.0460026	-0.00293771	0.121497	0.0890687	-0.00790782
822	1.08068	0.121657	-0.109305	0.045557	0.0294633	0.0666763	0.0331398	0.0834437	0.0703076	-0.031883
823	1.01944	0.113618	-0.0378363	0.0454491	0.0472504	0.0663217	0.00571068	0.0968161	0.0754089	-0.0204911
824	1.07493	0.10356	-0.0690713	-0.0143204	0.0103562	0.062053	0.0277227	0.0778366	0.0948707	-0.026518
825	1.07443	0.0761503	-0.0468025	-0.00874403	0.0189341	0.0594523	0.0186247	0.0991202	0.0516434	-0.00624465
826	1.18891	0.0796438	-0.0962204	-0.0372864	0.00450494	0.0660758	0.014996	0.11588	0.10662	-0.00512926
827	1.09626	0.0948828	-0.0580342	-0.0169091	0.0491812	0.0659042	0.00305438	0.0939289	0.0592566	-0.0240263
828	1.10364	0.10905	-0.0599629	0.00770202	0.0279957	0.0408537	0.0121982	0.0975131	0.0680703	-0.0180259
829	1.11714	0.0998129	-0.0925429	0.0237557	0.0395312	0.0353377	-0.00834327	0.0894324	0.0669762	-0.046494
830	1.124	0.09279	-0.0592786	0.010729	-0.00123683	0.0610456	0.00675899	0.107154	0.0801828	-0.0201312
831	1.09504	0.117815	-0.0726936	-0.0109177	0.0182849	0.0400035	0.00813869	0.102812	0.055664	-0.0208986
832	1.10037	0.104157	-0.0662302	-0.0245619	0.0188162	0.00841211	0.000504805	0.101274	0.0779641	-0.02785
833	1.08126	0.106074	-0.0712546	0.0262169	0.0584998	0.0439199	0.00467082	0.0815538	0.0827968	-0.0215117
834	1.0993	0.105122	-0.0758363	-0.0207985	0.0311838	0.0445537	0.0102941	0.111463	0.0778612	-0.0114733
835	1.045	0.0863449	-0.0461142	-0.0048628	0.0822541	0.059235	0.00200501	0.107185	0.0824419	-0.0292439
836	1.14556	0.0939171	-0.0699398	0.00213725	0.000105975	0.0166202	0.0037656	0.0876046	0.0725169	-0.0143605
837	1.08385	0.1055	-0.0687561	-0.0182959	0.0139049	0.0779225	0.010338	0.1065	0.120236	-0.0135061
838	1.07873	0.0839423	-0.067713	-0.0105143	0.0333552	0.0466835	-0.00154339	0.0979668	0.0844514	-0.0164212
839	1.17035	0.0878112	-0.0717307	-0.00507487	0.0250032	0.0505358	0.024572	0.0851337	0.0925044	-0.0268734
840	1.10339	0.08855	-0.0533955	0.0263044	0.0231709	0.0396457	-0.0139177	0.0960862	0.0577714	-0.0235442
841	1.07539	0.103795	-0.0595225	0.0148485	0.0732235	0.0545737	0.0265979	0.0963453	0.0819462	-0.0165225
842	1.06488	0.104888	-0.0473785	-0.0269435	0.0563936	0.0565483	0.0154268	0.0950485	0.0718142	-0.0258122
843	1.06459	0.0883634	-0.0552406	0.00544674	0.0401035	0.0589236	0.00209396	0.107421	0.0788848	-0.0105404
844	1.11415	0.104372	-0.0704045	0.0028708	0.00604682	0.0522431	0.027767	0.103332	0.0634732	-0.0248674
845	1.08605	0.0996859	-0.0649476	0.0335899	0.0127321	0.045622	0.0211956	0.0715835	0.0996415	-0.0228938
846	1.09729	0.0846028	-0.055502	-0.0128875	0.0228619	0.0449521	0.0358535	0.0855187	0.0730935	-0.0182463
847	1.22249	0.0917067	-0.0494269	-0.0191738	0.0179291	0.0122325	0.0120438	0.0937281	0.081603	-0.0316931
848	1.13955	0.107374	-0.0548952	0.0840674	0.00473876	0.0417499	0.010801	0.101768	0.0675126	-0.0240065
849	1.10704	0.0911537	-0.0602284	0.0318645	0.0461769	0.0628532	-5.90981e-05	0.106272	0.0815865	-0.0106117
850	1.03734	0.115753	-0.0583576	0.0122008	0.0295187	0.0795706	-0.00890401	0.107102	0.078593	-0.0200256
851	1.10114	0.0829416	-0.0466989	0.00849438	0.0399978	0.0274782	0.00908522	0.0847445	0.0747088	-0.016188
852	1.06916	0.0940531	-0.0461501	0.0193441	0.0637852	0.051545	-0.0139356	0.108131	0.0574627	-0.0221652
853	1.12633	0.0958672	-0.0929118	0.00525192	-0.0121196	0.00532627	0.00491011	0.0987414	0.0669634	-0.0267983
854	1.08437	0.106893	-0.0364622	0.024499	0.0249465	0.0463919	0.00834558	0.101864	0.0665415	-0.0270745
855	1.06605	0.100022	-0.0852453	0.0172307	0.0324745	0.0731224	0.00670584	0.10278	0.119185	-0.021065
856	1.10433	0.111449	-0.0580514	-0.0180287	0.0218304	0.0397387	0.0215147	0.102001	0.102795	-0.0138599
857	1.11545	0.0992125	-0.0389843	-0.0444137	-0.000360607	0.0730024	0.00667054	0.124401	0.0853586	-0.00512
858	1.0798	0.10447	-0.0500269	0.0294259	0.0169954	0.0481075	0.0185982	0.0880435	0.0685961	-0.0162677
859	1.09947	0.109057	-0.0610705	-0.018769	0.00385438	0.0460537	0.00818504	0.0965701	0.0746534	-0.0153146
860	1.07182	0.119867	-0.0507123	-0.0402455	0.065749	0.0450476	0.0126862	0.128987	0.0490213	-0.0103449
861	1.17619	0.117856	-0.0822313	-0.00296795	0.00952744	0.029872	0.0203858	0.0966045	0.0700904	-0.0266098
862	1.20976	0.110135	-0.0482848	0.0103585	0.0240292	0.0650292	0.0228929	0.100571	0.0725853	-0.031295
863	0.968987	0.100699	-0.00839793	-0.0193715	0.0468872	0.0723828	0.0104742	0.108019	0.0518169	-0.0284713
864	1.03282	0.0851792	-0.0562416	0.00252483	0.0330166	0.039386	0.016189	0.09262	0.0778396	-0.0060872
865	1.13986	0.111141	-0.0810248	-0.0206358	0.0341498	0.0846794	-0.00144593	0.0958104	0.0833434	-0.0141144
866	1.1057	0.0767927	-0.0527872	-0.0135193	0.0245286	0.0795123	0.0261677	0.114424	0.0910353	-0.000691645
867	1.19222	0.0809632	-0.0476054	-0.0147495	0.0180548	0.0398181	0.0215427	0.109824	0.0832377	-0.00941814
868	1.05182	0.086194	-0.0665824	-0.00772157	0.0520148	0.0550256	-0.00337297	0.0940564	0.0624819	-0.0214516
869	1.09304	0.102452	-0.08393	0.00869337	0.0516676	0.026444	0.0211827	0.107707	0.0891443	-0.0215244
870	1.1067	0.0775874	-0.0559907	0.0214523	0.0550848	0.0145065	0.025318	0.0920918	0.103605	-0.0170233
871	1.1164	0.0992393	-0.0866327	-0.0119357	0.0271079	0.0497682	-0.00855528	0.114715	0.0652565	-0.0162238
872	1.10139	0.120092	-0.0562266	-0.00658773	-0.0095795	0.085711	0.0119039	0.0912965	0.0683152	-0.0112147
873	1.04129	0.0905792	-0.0371995	0.0173638	0.0756127	0.0522886	-0.00911665	0.104689	0.0584635	-0.0190377
874	1.11654	0.0996353	-0.0471452	-0.00451308	0.0299216	0.0124697	-0.0129864	0.0967032	0.0826398	-0.0342514
875	1.068	0.0991223	-0.0723637	0.0293038	-0.0104984	0.0809311	0.00748971	0.106025	0.067554	-0.0180658
876	1.14351	0.0941525	-0.0713296	-0.0134087	0.0342289	0.0595336	0.0211398	0.106782	0.0677839	-0.0166923
877	1.10326	0.10811	-0.0501525	-0.0128433	-0.0306206	0.0637008	0.0135088	0.0803361	0.0620378	-0.00535022
878	1.10096	0.0832348	-0.0716564	-0.0124836	0.0213889	0.0667093	0.00212408	0.115659	0.0685924	-0.0380276
879	1.1739	0.0957646	-0.0665294	-0.0339487	0.041275	0.0534084	0.0265796	0.120632	0.0738676	-0.00107017
880	1.10689	0.0903243	-0.0471516	-0.00620143	0.0355763	0.0272254	-0.0229151	0.11689	0.0759122	-0.0218862
881	1.06933	0.0701131	-0.0577839	0.00176749	0.00902758	0.0307332	0.0277882	0.0859387	0.0600254	-0.0111804
882	1.20376	0.117999	-0.0441894	2.26127e-05	0.032706	0.0669563	0.0121038	0.124452	0.0830715	-0.0340133
883	1.14368	0.10241	-0.0387454	-0.0295398	0.0848077	0.0150276	0.00149892	0.106447	0.0933786	-0.00904781
884	1.25646	0.096953	-0.097599	-0.0159588	0.0136537	0.0703032	0.00578371	0.0885511	0.0896799	-0.0281595
885	1.15522	0.102337	-0.0782067	-0.026868	0.00412816	0.0824839	0.015528	0.0957912	0.0989654	-0.00759435
886	1.17753	0.123451	-0.0727952	-0.00329463	0.0125339	0.0420884	0.00852871	0.097877	0.07262	-0.0233903
887	0.979976	0.100251	-0.0587534	0.0197178	0.0394186	0.0639041	0.0022192	0.0740941	0.0759609	-0.0140702
888	1.06073	0.0999289	-0.0582107	-0.0032328	0.0449767	0.0233366	0.0170691	0.0861693	0.101717	-0.0206182
889	1.10488	0.0841072	-0.0416637	0.0345539	0.0240353	0.0651558	0.00512571	0.107349	0.0723835	-0.0167963
890	0.918158	0.102604	-0.0318871	-0.00886688	0.030543	0.0392354	-0.00135422	0.10067	0.109644	-0.0198502
891	1.12154	0.0960233	-0.0298163	-0.0192391	0.0648548	0.0348097	-0.00414088	0.12722	0.0804346	-0.00533116
892	1.11469	0.0845817	-0.0303148	0.0226148	0.0565183	0.0439533	0.00779091	0.107138	0.0966726	-0.0223753
893	0.999243	0.0927423	-0.0569556	0.00466681	0.0201185	0.0152009	0.00979853	0.0850144	0.0743533	-0.017407
894	1.13124	0.0963632	-0.0557246	0.0118087	0.0390728	0.0211643	0.011721	0.0886511	0.103659	-0.0416659
895	1.02989	0.0756206	-0.0444557	-0.0349961	0.0445085	0.00844493	0.0190016	0.0888019	0.0725281	-0.0169507
896	1.07235	0.0920126	-0.0663513	0.000685632	0.0110478	0.0448789	0.0152469	0.113068	0.0501715	-0.0240497
897	1.12086	0.0693685	-0.0736695	0.0350073	0.0347248	-0.00778595	-0.0126021	0.0916242	0.0859365	-0.0174811
898	1.06917	0.071624	-0.0657657	0.000375061	0.0184579	0.0569778	0.00607915	0.0953857	0.0646386	-0.00959703
899	1.02183	0.090872	-0.0720566	0.0068233	0.0636668	0.0334065	0.00691872	0.101899	0.0309854	-0.0185332
900	1.05961	0.0928938	-0.0509825	0.0366302	0.0183183	0.0139151	0.0168929	0.101295	0.103565	-0.022236
901	1.09854	0.0991842	-0.0610077	0.00529701	0.0578289	0.0288586	0.00535211	0.0954065	0.090579	-0.00735808
902	1.08977	0.0826156	-0.0538719	0.0218907	0.0294673	0.0698861	0.0187814	0.127302	0.0907258	-0.0113638
903	1.08853	0.0934264	-0.0596755	0.0377859	0.0232218	0.0693056	0.0249294	0.095615	0.0605593	-0.0210968
904	1.07328	0.0993786	-0.0721301	-0.0413047	0.0448334	0.0738705	-0.00432102	0.108278	0.091574	-0.0157666
905	1.06142	0.0980029	-0.0622004	0.00232619	0.0621076	0.0774716	0.0174169	0.0881957	0.064983	-0.0187718
906	1.06483	0.100771	-0.0665358	-0.0200733	0.0162959	0.0690321	0.0192436	0.118364	0.0795753	-0.013066
907	1.22291	0.0849393	-0.0481459	0.0457187	0.0216506	0.0552142	0.0168543	0.0991823	0.0935242	-0.0191008
908	1.09824	0.0991732	-0.0802086	0.0041486	0.0253655	0.0954387	0.00063951	0.100937	0.0827793	-0.010119
909	1.11825	0.0836646	-0.100185	-0.00846992	0.0405186	0.041929	0.0177734	0.105888	0.0974168	-0.0132136
910	1.14603	0.0997833	-0.0581783	-0.0222642	0.0352263	0.0494292	0.0287145	0.108258	0.0659142	-0.0123142
911	1.16169	0.0903237	-0.0664802	0.0132961	0.0230127	0.0389272	0.00276829	0.0884152	0.0606294	-0.0247862
912	1.15646	0.0975132	-0.0846875	-0.0011456	0.0157445	0.0377457	0.00251705	0.108269	0.0766363	-0.0310422
913	0.969862	0.0906531	-0.0823938	0.027148	0.0516187	0.0255561	0.0042264	0.0665144	0.0808531	-0.0135935
914	1.08166	0.0886127	-0.0555188	-0.0593613	0.0459052	0.0395003	0.0110867	0.106071	0.077788	0.011954
915	1.11234	0.0833807	-0.0393437	-0.0181339	0.0280907	0.0124263	-0.0118456	0.0942828	0.0717416	-0.0117311
916	1.09467	0.119113	-0.0533718	0.0128127	0.0337615	0.0365734	0.00957161	0.0786562	0.0749948	-0.0213875
917	1.13144	0.109526	-0.0671974	-0.0248244	0.0066163	0.0347366	0.0203724	0.0713892	0.0838212	-0.0124498
918	0.987811	0.10992	-0.0414177	-0.0180566	0.0521899	0.0383748	0.0078311	0.103274	0.0773185	-0.012041
919	1.10788	0.0866098	-0.0465748	-0.0103976	0.047416	0.0380013	0.023322	0.0997618	0.10981	-0.0161112
920	1.08362	0.094103	-0.0699884	0.033618	-0.0200682	0.0756978	0.001241	0.0946811	0.0737936	-0.0253219
921	1.11125	0.0839948	-0.0657478	-0.00557803	0.0422097	0.0103561	0.00403151	0.109873	0.0771406	-0.00574666
922	1.12054	0.0882429	-0.0627249	-0.000937868	0.0353695	0.0230036	0.0124112	0.104324	0.0698367	-0.0181038
923	1.08695	0.0915766	-0.0524128	-0.0118903	0.0257093	0.0619346	0.00284707	0.0953142	0.0512062	-0.0229227
924	1.13771	0.10249	-0.067728	0.00164636	0.0283402	0.0515835	-0.00762244	0.113417	0.0523788	-0.0304327
925	1.14533	0.0855202	-0.0702561	-0.016209	0.0093686	0.0402531	0.00875282	0.0885182	0.0868493	-0.0160124
926	1.11064	0.0659149	-0.0426525	0.00478882	0.0126911	0.0265557	-0.0113118	0.107583	0.0554513	-0.00642007
927	1.0462	0.0920094	-0.0545815	-0.049252	0.0257858	0.0739878	0.00570557	0.0975797	0.0661416	-0.0280326
928	1.14506	0.0871882	-0.0386858	-0.0125431	0.0241345	0.0605442	0.0181609	0.0955718	0.0659541	-0.0212919
929	1.07277	0.099323	-0.062616	-0.0375175	0.0340015	0.0337186	0.00710935	0.101876	0.06744	-0.0162998
930	1.09974	0.111592	-0.0853997	-0.00432615	0.0361491	0.0663444	0.0208825	0.109946	0.0662926	-0.00428105
931	1.10401	0.101189	-0.0611943	-0.0187344	0.0179116	0.0691224	-0.000785144	0.112505	0.109267	-0.0107159
932	1.18989	0.105299	-0.0611037	-0.0284656	0.0202829	0.0208588	0.00962198	0.110949	0.0776376	-0.0208253
933	1.08571	0.0823312	-0.0511109	-0.00655493	0.0427702	0.0714832	0.010766	0.100373	0.0724719	-0.00604318
934	1.06993	0.113291	-0.0626352	0.070741	0.0172061	0.0618933	0.0197001	0.0868861	0.086573	-0.0178719
935	1.10644	0.0866251	-0.0494066	0.0408724	0.0256838	0.0192428	0.000763175	0.111661	0.0874376	-0.0286661
936	1.07095	0.0853757	-0.0622277	-0.0238756	0.0112956	0.00995685	-0.00727866	0.0916488	0.071385	-0.0255976
937	1.20758	0.0865759	-0.0679023	0.0101399	0.0332872	0.0438751	0.0193929	0.0917906	0.0828624	-0.012221
938	1.12289	0.0943844	-0.0612775	0.00963392	0.0135595	0.0727615	-0.00295214	0.11838	0.0928632	-0.00917591
939	1.08906	0.100521	-0.07007	0.0026248	0.0300705	0.0420701	0.00116245	0.107347	0.0969297	-0.028285
940	1.07899	0.0741363	-0.0440188	0.0074686	0.0338051	0.0593818	0.0131737	0.0915798	0.0848827	-0.0184094
941	1.16033	0.0892978	-0.102219	-0.0386896	0.0501378	0.0165771	-0.00293688	0.114055	0.0786709	-0.0182542
942	1.11689	0.0925655	-0.0732928	0.00422018	-0.0128914	0.0161845	0.0120831	0.0893567	0.108217	-0.00185716
943	1.0677	0.0911975	-0.0899814	0.0197783	0.0350788	0.054086	-0.0192375	0.103727	0.0741507	-0.00922169
944	1.08018	0.0925462	-0.0525336	-0.0147286	0.000760337	0.0320456	-0.00723579	0.1027	0.0633202	-0.0210862
945	1.22045	0.0930663	-0.0857854	-0.0344859	0.0250401	0.0541456	0.00542489	0.116194	0.092618	-0.0326874
946	1.09877	0.088509	-0.056494	-0.0383559	0.0313402	0.0394314	0.0173876	0.115298	0.0492827	-0.0336099
947	1.12296	0.106567	-0.0702834	0.0111988	0.0332542	0.0269067	0.0107231	0.0955035	0.074018	-0.03042
948	1.06675	0.118659	-0.0512213	-0.0206121	0.0382499	0.0781721	0.0225417	0.107411	0.094486	-0.0297017
949	1.13794	0.0882422	-0.0753418	-0.0177623	0.0242402	0.0644184	0.0116017	0.100381	0.105293	-0.0197985
950	0.960953	0.0859726	-0.0593512	0.0113812	0.0293473	0.101488	0.0140453	0.108446	0.0914841	-0.0248253
951	1.11759	0.0843776	-0.0393916	-0.0128534	0.0588911	0.019932	0.0242027	0.093702	0.0627687	-0.0341823
952	1.0294	0.0974538	-0.053659	-0.0251727	0.0501762	0.0916115	0.0130446	0.122409	0.059608	-0.0120658
953	1.14304	0.104907	-0.0735809	-0.044445	0.0654039	0.0176222	-0.00533942	0.121704	0.0860213	-0.015154
954	1.0708	0.0987116	-0.0776495	0.0156169	0.032855	0.03177	0.00782899	0.0987127	0.0679916	-0.00751951
955	1.02549	0.0927871	-0.00491725	0.01032	0.0619688	0.0421592	0.00854701	0.106532	0.0646447	-0.0139949
956	1.07833	0.0851113	-0.0529868	0.0100922	0.0277256	0.0537236	0.0170917	0.0978872	0.0794533	-0.016678
957	1.15116	0.104953	-0.0644015	0.0289013	0.00269932	0.0283012	0.0135057	0.103951	0.0812519	-0.0374851
958	1.09645	0.0861162	-0.057951	-0.0180406	0.0258556	0.0346362	0.0205942	0.0900349	0.0729423	-0.0150575
959	1.09627	0.0750113	-0.0550545	0.00369091	0.0230676	0.0535603	0.0227556	0.0883565	0.0915356	-0.0139327
960	1.11874	0.111039	-0.0914339	0.0160296	0.00810609	0.0756495	-0.013169	0.106902	0.068215	-0.0269567
961	1.07218	0.105615	-0.0412748	0.00130043	0.0366115	0.036724	0.0173519	0.0838383	0.0703165	-0.0271226
962	1.05063	0.0864909	-0.0665109	-0.021179	0.0127641	0.0621839	0.0114607	0.0767442	0.0830403	-0.0156199
963	1.15286	0.102923	-0.0888121	0.00321612	0.0207336	0.0264431	0.0111823	0.0905917	0.105436	-0.0294453
964	1.01873	0.0802139	-0.0450875	-0.0277956	-0.00772334	0.0718469	0.00544561	0.0717174	0.0750491	-0.0291528
965	1.1125	0.0969201	-0.0559243	-0.0323618	0.00636451	0.0827008	0.00307117	0.127377	0.0674735	-0.008452
966	1.15322	0.0934361	-0.0663242	0.0340372	0.0397286	0.0287325	0.0106607	0.0832864	0.0904804	-0.0163116
967	1.01597	0.0907423	-0.0536173	0.0504508	0.0359774	0.071316	-0.00144456	0.103209	0.0660546	-0.00057851
968	1.16048	0.0954184	-0.0396107	-0.0140476	0.015639	0.076371	-0.000470364	0.0845683	0.078334	-0.00901931
969	1.0607	0.103974	-0.0803348	-0.0103495	0.00680457	0.0606358	-0.0026372	0.101633	0.0689194	-0.0124169
970	1.14501	0.0806348	-0.0711275	0.0236237	0.0561045	0.04105	-0.00999733	0.112113	0.0773354	-0.0277239
971	1.01506	0.095674	-0.0518043	-0.015567	0.0383682	0.0518948	0.0234546	0.103377	0.0691179	-0.0372465
972	1.1155	0.100283	-0.0477958	-0.00348282	0.0469999	0.0509062	0.00630179	0.104213	0.0873965	-0.00751891
973	1.11263	0.0926134	-0.0186224	0.0409929	0.035549	0.0777344	-0.00159726	0.101374	0.101582	-0.0286481
974	1.19163	0.0969986	-0.0937177	0.0240364	0.0476002	0.0534847	0.0229928	0.0987482	0.101901	-0.00299023
975	1.05487	0.12223	-0.0214799	0.0296372	0.0716981	0.048352	0.00930926	0.104051	0.11102	-0.00360358
976	1.09359	0.105665	-0.0737871	0.0119706	0.0159521	0.030921	0.018442	0.107338	0.052138	0.00634663
977	1.08457	0.101716	-0.0742033	0.00478551	0.0574259	0.0783786	0.0238351	0.0858927	0.0662999	-0.0209176
978	1.09401	0.0984234	-0.0517239	0.00638139	0.0499316	0.0536759	-0.0103686	0.112962	0.0764926	-0.0107304
979	1.12368	0.0975135	-0.071134	-0.0046601	0.0262206	0.0341472	0.0135038	0.115888	0.0966113	-0.00678292
980	1.05741	0.0811419	-0.0256986	-0.0243482	0.0205355	0.0473501	0.0202301	0.0913797	0.0587063	-0.0201495
981	1.01562	0.0902773	-0.051649	0.0048165	0.0329987	0.0405035	0.0264026	0.0811177	0.0810549	-0.0188595
982	1.05094	0.101389	-0.073252	0.0123153	0.018244	0.0345939	-0.00179694	0.0913869	0.0760537	-0.0240406
983	1.05878	0.0964076	-0.0516098	0.0535583	0.000220212	0.0884555	-0.00293368	0.0950776	0.079377	-0.00375087
984	1.07478	0.100388	-0.0708532	-0.0248996	0.0433426	0.0204891	0.0188328	0.0976398	0.0684427	-0.0183227
985	1.11568	0.103472	-0.068663	-0.0256686	0.0487904	0.022424	0.00960112	0.0866955	0.0702605	-0.0353574
986	1.13474	0.0985805	-0.0445884	0.0471445	0.0319024	0.0274633	0.0187062	0.104668	0.0620452	-0.0114596
987	1.11133	0.0933512	-0.034558	-0.0291552	0.00712615	0.0352715	0.0155458	0.0920941	0.0830677	-0.0150303
988	1.17135	0.118007	-0.0845042	-0.0314594	0.0428923	0.0849193	-0.00446853	0.107157	0.0823314	-0.0379977
989	1.03891	0.091868	-0.0703647	0.0106665	0.0165147	0.0450492	-1.38348e-05	0.106407	0.073778	-0.014817
990	1.06487	0.0893323	-0.0729242	0.00387992	0.043404	0.0265751	0.0186237	0.113334	0.0554059	-0.0166932
991	1.08579	0.0884363	-0.0505097	0.0193282	0.0395185	0.0344181	0.00858244	0.117736	0.0823423	0.00197883
992	1.27981	0.0855852	-0.0713639	-0.0213087	0.0552977	0.0267906	0.0167121	0.109052	0.0808092	-0.0253607
993	1.12684	0.0896684	-0.0517175	0.0171035	0.0321705	0.00876046	-0.000753324	0.10787	0.0612282	-0.0241502
994	1.10252	0.0847564	-0.0435365	0.0294502	0.0355967	0.0427134	0.0219965	0.0979426	0.0745974	-0.014765
995	1.04253	0.0739465	-0.0366889	0.0104338	0.0216556	0.0390889	0.0106833	0.0694314	0.0824801	-0.0152969
996	1.25405	0.0960256	-0.0635421	0.00109441	-0.00188087	0.0295154	0.0278727	0.0822977	0.0805083	-0.00729735
997	0.998223	0.0939658	-0.0877461	0.0314832	0.0462976	0.0647439	0.00827719	0.117412	0.0731009	-0.0086296
998	1.02114	0.100912	-0.0615765	-0.0166302	0.0387442	0.0164731	0.0160074	0.0941155	0.0777339	-6.34287e-05

## Sheet: FIG1_observed
posterior	(Intercept)	scale(sqrt.diff.body.mass)	scale(patristic.distance)	pairdietTRUE	pairforagingTRUE	scale(sympatry.sq)	scale(ln.syntopy)	scale(highest.intraspecific.ses)	both.sedentary
1	-5.5728	-0.798235	-0.636718	0.149944	0.632829	0.377117	1.83406	0.741322	0.776647
2	-4.25766	-0.735566	-0.402542	0.260049	0.680926	0.355867	1.92808	0.600901	0.772397
3	-4.37883	-0.752098	-0.85034	0.412325	0.430233	0.416562	1.7933	0.652286	0.410603
4	-1.85373	-0.727949	-0.98712	0.419574	0.475402	0.46593	1.71749	0.748001	0.584223
5	-2.81178	-0.739094	-0.482292	0.351386	0.583824	0.637162	1.70526	0.846872	0.0231215
6	-1.6061	-0.820385	-0.428616	0.412623	0.446913	0.45782	1.93039	0.782202	0.552031
7	-2.98508	-0.892099	-0.795495	0.455134	0.311158	0.570571	1.76621	0.770736	0.383112
8	-0.709049	-0.88782	-1.21949	0.248667	0.399577	0.423382	1.83783	1.16344	0.482358
9	-3.60029	-1.01408	-0.466779	0.392366	0.500235	0.544255	1.82463	1.03953	0.51952
10	-3.12264	-0.657314	-0.280629	0.321667	0.612874	0.538353	1.82804	0.650845	0.880249
11	-3.6281	-0.900494	-0.228145	0.272404	0.580069	0.44921	1.78533	0.95524	0.702413
12	-3.71579	-0.847743	-0.398468	0.221382	0.453247	0.45432	1.90193	1.00072	0.737528
13	0.897935	-0.806933	-0.551439	0.41467	0.487006	0.547649	1.80351	0.945617	0.682696
14	-4.12258	-0.898427	-0.283053	0.392708	0.53254	0.470115	1.61873	0.531306	0.480558
15	-5.1789	-0.606753	-0.608273	0.356315	0.474958	0.373198	1.90741	0.761419	0.628283
16	-2.97473	-0.847782	-0.917192	0.269362	0.648291	0.388175	1.96388	0.97182	0.118256
17	-2.84911	-0.735946	-0.886425	0.305519	0.643502	0.418513	1.84127	0.637359	0.34911
18	-5.89269	-0.804952	-0.0995834	0.383176	0.559576	0.542169	1.83085	0.809136	0.407871
19	-4.07171	-0.820355	-0.148421	0.417381	0.558284	0.577174	1.83289	1.09134	0.626146
20	-4.96016	-0.884657	-1.17665	0.429	0.538443	0.508585	1.95856	0.718952	0.965893
21	-2.59094	-0.748516	-0.390843	0.214572	0.60182	0.378062	1.81804	0.832437	0.478379
22	-3.56281	-0.817011	-0.495808	0.432881	0.682022	0.398145	1.84049	0.983647	0.668033
23	-2.54914	-0.80028	-0.579235	0.426693	0.594639	0.403706	1.92596	0.881558	0.623591
24	-4.29874	-0.812098	-0.399516	0.246794	0.652579	0.467209	1.7566	0.665162	0.344765
25	-0.0976551	-0.881241	-0.978418	0.287811	0.582971	0.37997	1.85445	0.988148	0.697238
26	-4.28912	-0.830582	-0.837432	0.31879	0.744597	0.490425	1.82396	0.85694	0.665601
27	-2.5847	-0.996001	0.0208431	0.509479	0.348316	0.463867	1.73662	0.995835	0.43668
28	-3.67606	-0.732792	-1.12363	0.367868	0.61879	0.518524	1.79506	0.8099	0.598762
29	-1.22082	-0.926218	-1.01295	0.497705	0.622119	0.43239	1.84516	0.986044	0.495884
30	-2.77283	-0.796462	-0.0898853	0.430769	0.724145	0.492381	1.85934	0.813107	0.480066
31	-0.754905	-0.907171	-0.392638	0.577683	0.405871	0.403142	1.91734	0.860502	0.854283
32	-3.02941	-0.887302	-1.75891	0.205218	0.559985	0.53286	1.71972	0.854842	0.735454
33	-1.40458	-0.766161	-0.540027	0.333216	0.594182	0.491895	1.94009	0.972243	0.571451
34	-2.00036	-0.803047	-1.02177	0.306713	0.379052	0.401895	2.01466	0.736771	0.266192
35	-1.5985	-0.805077	-1.23534	0.226623	0.590002	0.494382	1.87316	0.889348	0.623917
36	-5.25498	-0.854262	-0.266229	0.445518	0.629131	0.332293	1.90498	0.92781	0.86165
37	-1.13515	-0.808431	-0.978572	0.344807	0.667843	0.377698	1.94171	0.971071	0.467274
38	-5.78772	-0.877889	-0.824008	0.252552	0.642852	0.464498	1.80247	0.987588	0.482846
39	4.59855	-0.931991	-2.11151	0.300776	0.521016	0.542015	1.97164	1.1285	0.429914
40	-3.59117	-0.965367	-0.605233	0.490078	0.580877	0.664217	1.73321	0.670261	0.625928
41	-2.31625	-0.905007	-0.463945	0.450743	0.593465	0.407058	1.72598	1.028	0.431148
42	-2.6998	-0.841483	0.273534	0.319801	0.777961	0.456693	2.06607	0.93775	0.840398
43	-2.88262	-0.79856	0.249051	0.441556	0.533954	0.345863	1.87596	0.814374	0.645092
44	-2.55116	-0.820323	-0.354527	0.237815	0.754969	0.530844	1.74847	1.21049	0.582068
45	-4.08929	-0.743286	-0.836734	0.317613	0.596682	0.371157	1.93655	0.933112	0.472813
46	-2.47139	-0.806075	-0.0680732	0.450478	0.604945	0.489382	1.91873	0.792417	0.63896
47	-4.87477	-0.808774	-0.343217	0.540529	0.481866	0.412111	1.93792	0.867576	0.740404
48	-1.9301	-0.827916	-0.962196	0.296079	0.656043	0.538497	1.79354	0.679868	0.541901
49	-3.38333	-0.780971	-0.042155	0.305215	0.553552	0.451162	1.83393	0.852397	0.0822821
50	-3.00681	-0.784689	-1.19504	0.280705	0.585186	0.414327	1.73448	0.940059	0.446607
51	-3.04201	-0.791761	-0.323245	0.342125	0.480445	0.499506	1.75898	0.942069	0.584775
52	-3.10311	-0.696474	-0.386425	0.296009	0.674411	0.368487	2.07377	0.866101	0.890113
53	-1.24196	-0.878443	-0.918719	0.706196	0.369398	0.31319	1.87298	0.78996	0.335709
54	-2.2816	-0.790341	-1.18188	0.512324	0.614475	0.503334	1.854	1.00882	0.339959
55	-4.14158	-0.848439	-0.227023	0.236566	0.537268	0.481408	1.82957	1.033	0.348317
56	-3.68847	-0.831628	-0.816292	0.284481	0.17371	0.470093	1.95891	0.796909	0.658313
57	-3.25722	-0.895743	-0.292536	0.393395	0.326609	0.465106	1.81811	0.825572	0.512737
58	-0.708418	-0.890025	-1.90753	0.301488	0.472961	0.481601	2.08094	1.00354	0.440846
59	-3.56397	-0.798562	-1.47514	0.393698	0.627037	0.489103	1.90727	0.771147	0.571186
60	-2.38774	-0.856885	-0.474413	0.15643	0.433749	0.499833	1.99188	0.769086	0.116794
61	-0.852364	-0.70401	-0.561856	0.289237	0.459685	0.355303	1.90605	0.953037	0.998689
62	-1.90295	-0.913467	-0.430733	0.380931	0.534807	0.468889	1.84589	0.89157	0.443218
63	-4.91884	-0.891348	-0.453787	0.120898	0.531017	0.399529	1.86172	0.94449	0.518992
64	-5.64323	-0.88784	-0.591007	0.278272	0.491956	0.535392	1.88322	0.939447	0.502647
65	-1.07895	-0.695498	-0.53803	0.369664	0.611251	0.416315	1.96273	0.865407	0.185081
66	-7.45972	-0.799992	-0.442799	0.465766	0.501018	0.534683	1.81357	0.795094	0.402174
67	-2.30556	-0.748581	-0.525144	0.49748	0.726603	0.46294	1.8325	0.848852	0.658462
68	-2.37974	-0.925794	-0.238424	0.308013	0.461463	0.399239	1.88201	0.826812	0.586832
69	-4.69706	-0.896727	-1.06233	0.505751	0.491766	0.392571	1.86134	1.18018	0.337302
70	-4.72217	-0.869276	-0.446464	0.561095	0.558932	0.420364	1.81892	1.10394	0.271762
71	-1.69689	-0.944078	-0.645054	0.400674	0.572552	0.49713	1.87673	1.02846	0.510081
72	-3.4426	-0.753087	-0.644402	0.32282	0.890363	0.483486	1.81563	0.706643	0.76862
73	-4.24675	-0.768793	-1.05772	0.354781	0.358669	0.489051	1.87139	1.19367	0.376794
74	0.411102	-0.904627	-0.763694	0.372924	0.72553	0.390065	2.02369	1.2332	0.265529
75	-2.81184	-0.70808	-0.558714	0.445877	0.811413	0.531214	1.74439	0.799151	0.16138
76	-2.27353	-0.586387	-0.377654	0.361828	0.538066	0.576051	1.65507	1.06191	0.38089
77	-4.88742	-0.737955	-0.553428	0.541385	0.559566	0.504649	1.77079	0.918779	0.553253
78	-2.17737	-0.838222	-0.933664	0.37303	0.384313	0.568691	1.85738	0.970425	0.24491
79	-0.945352	-0.815035	0.187299	0.395389	0.568688	0.558962	1.87987	0.590302	0.494972
80	-2.73019	-0.843786	-1.57407	0.388737	0.404838	0.556674	1.75525	1.15778	0.75651
81	-1.15183	-0.810271	-1.018	0.399066	0.537207	0.405263	1.86489	0.801462	0.240233
82	-1.26359	-0.868264	-0.10986	0.485632	0.566504	0.401423	2.021	1.02352	0.66398
83	-0.370662	-0.907035	-1.03955	0.421568	0.591477	0.534885	1.78724	0.766078	0.57829
84	-3.98611	-0.854722	-0.66014	0.494855	0.498156	0.504236	1.78949	1.07971	0.736862
85	-3.7797	-0.773669	-0.929044	0.544709	0.485382	0.530502	1.84899	0.947946	0.637425
86	-2.30381	-0.81521	-0.605805	0.287118	0.600122	0.400303	1.80881	0.962786	0.577993
87	-4.63675	-0.761075	-0.35613	0.0696711	0.549993	0.415351	1.87146	0.803327	0.692027
88	-2.94646	-0.875028	-0.553293	0.28929	0.423537	0.488574	1.97398	0.828379	0.59123
89	-1.81345	-0.9025	-0.532655	0.339885	0.642358	0.576597	1.89591	1.01586	0.47957
90	-3.332	-0.614003	-1.10523	0.484582	0.59725	0.437706	1.82036	0.978704	0.156017
91	-5.72899	-0.854333	-0.291748	0.262658	0.601271	0.398989	1.83504	0.928881	0.546555
92	-4.66801	-0.724748	-0.155503	0.379522	0.447901	0.469857	1.75156	0.841985	0.372744
93	-3.01402	-0.6353	-0.992675	0.643581	0.412855	0.477253	1.56751	1.03055	0.608668
94	-1.04541	-0.798353	-0.431325	0.321351	0.441576	0.415887	1.76924	0.77271	0.639937
95	-1.35607	-0.841587	-0.975041	0.371138	0.558799	0.331407	1.88355	0.873033	0.506118
96	-4.01756	-0.848914	-0.479065	0.257595	0.432944	0.452047	1.86906	0.815116	0.451792
97	-3.40238	-0.798224	-0.155795	0.423733	0.642427	0.551144	1.8686	0.789506	0.683084
98	-3.38984	-0.752195	-0.848581	0.308727	0.605088	0.556484	1.83671	0.931365	0.217394
99	-2.89245	-0.916339	-0.729295	0.698663	0.496224	0.584496	1.71766	0.788905	0.454911
100	-4.13655	-0.823414	-0.162585	0.558125	0.542331	0.533464	1.87607	0.918101	0.21606
101	-2.43121	-0.946137	-1.13674	0.352642	0.710597	0.50392	1.77556	1.00952	0.561366
102	-3.50155	-0.703961	-1.06299	0.531116	0.459866	0.512401	1.75313	0.625043	0.427017
103	-2.42152	-0.679203	-1.46441	0.21253	0.691532	0.260427	1.85471	0.729681	0.494217
104	-0.992517	-0.79967	-0.988872	0.403242	0.685054	0.363822	1.99876	0.696605	0.523717
105	-1.619	-0.8024	-0.75957	0.316412	0.512933	0.392284	1.82345	0.816697	0.222631
106	-2.53745	-0.792372	-0.511622	0.544169	0.632055	0.427585	1.92951	0.736806	0.296198
107	-3.96304	-0.821418	-0.759451	0.474075	0.353199	0.427594	1.98886	0.866126	0.629173
108	-2.78067	-0.838145	-0.973573	0.519809	0.658011	0.291739	2.00992	0.950284	0.206801
109	-3.35369	-0.801679	-1.35146	0.468942	0.48623	0.422346	2.24668	0.782609	0.762703
110	-2.6306	-0.744917	-0.851119	0.394749	0.469291	0.409366	1.99905	1.05101	0.936514
111	-1.02519	-0.871025	-0.452229	0.324795	0.493682	0.450571	1.9181	0.986472	0.500189
112	-3.89555	-0.76525	-0.682471	0.309182	0.379089	0.398507	1.99392	0.663367	0.392214
113	-6.96632	-0.791666	-0.737299	0.43542	0.43099	0.527555	1.84117	0.679185	0.415044
114	-2.52322	-0.730208	-1.44675	0.386899	0.720707	0.47798	1.95133	1.05626	0.769058
115	-3.61183	-0.846392	-0.854242	0.532235	0.577983	0.476791	1.84823	0.516725	0.152966
116	-2.9414	-0.737519	-0.947217	0.359618	0.596946	0.547839	1.58563	0.754706	0.546447
117	-3.48941	-0.756743	-0.710186	0.310469	0.499263	0.384716	1.77149	1.04594	0.626485
118	-1.95479	-0.894724	-0.1907	0.456502	0.471822	0.630718	1.78532	0.953184	0.29942
119	-4.43084	-0.881876	-1.04606	8.46737e-05	0.440429	0.497745	1.80874	0.913209	0.515879
120	-2.7345	-0.839003	-0.333849	0.454965	0.328276	0.493528	1.92203	0.816261	0.808795
121	-2.98171	-0.781139	-0.892591	0.394413	0.261191	0.435518	1.94856	0.782867	0.486465
122	-5.38639	-0.907249	-0.145135	0.398839	0.540057	0.561739	1.75748	0.930858	0.645688
123	-0.670632	-0.83871	-1.63667	0.516099	0.568002	0.346968	2.029	0.661565	0.64175
124	-1.34547	-0.862039	-1.10419	0.245953	0.678373	0.478875	1.75219	0.647941	0.290011
125	-2.78152	-0.722387	-0.386917	0.498153	0.595546	0.559672	1.94236	0.940711	-0.0360274
126	-4.99652	-0.920011	-0.467947	0.37509	0.643967	0.519685	1.76241	0.900315	0.756567
127	-6.38663	-0.902072	-0.334162	0.434189	0.390792	0.399827	1.83164	0.955814	0.207191
128	-2.8443	-0.693928	-0.0991557	0.552462	0.533091	0.439372	1.74253	0.859681	0.915341
129	-1.29291	-0.822942	-0.503124	0.35794	0.573857	0.545868	1.76445	0.746563	0.571303
130	-3.1665	-0.709118	-0.640367	0.21664	0.546317	0.510415	1.85925	0.703202	0.357635
131	-3.1932	-0.902379	-0.060302	0.315331	0.63151	0.501793	1.86358	1.01099	0.413827
132	-0.0869954	-0.804204	-1.00512	0.629264	0.426063	0.536884	1.81476	1.36241	0.309462
133	-0.155645	-0.821272	0.0463412	0.508994	0.678265	0.421059	1.66981	1.24602	0.586369
134	-3.79181	-0.842636	-0.335012	0.328679	0.550882	0.409097	1.92056	1.00294	0.642224
135	-0.848315	-0.809473	0.561355	0.47904	0.63521	0.486899	1.94126	0.84676	0.73796
136	-0.980675	-0.971445	-1.25603	0.324851	0.571953	0.40222	1.94951	0.755902	0.635782
137	-2.12147	-0.782396	-0.891853	0.396327	0.65363	0.47377	1.84609	0.882291	0.487381
138	-4.23585	-0.820057	0.223193	0.536576	0.563021	0.414724	1.8372	0.516256	0.895664
139	-3.08889	-0.929026	0.054089	0.501404	0.245702	0.370789	1.84699	0.76609	0.359534
140	-3.57947	-0.860959	-0.0563226	0.328143	0.417872	0.34633	2.08759	1.16903	0.238796
141	-2.97868	-0.879533	-1.62983	0.372196	0.773463	0.378721	1.92628	0.859061	0.612338
142	-1.82075	-0.897425	-0.6207	0.517385	0.655025	0.421532	1.91325	0.888552	0.547094
143	-5.70105	-0.744636	-0.308348	0.17384	0.872173	0.530118	1.79733	0.991033	0.823396
144	-1.99874	-0.902019	-0.360304	0.283745	0.811767	0.513465	1.85446	0.51709	0.49492
145	-2.44472	-0.775822	-0.832389	0.246247	0.624608	0.493183	1.93813	0.596693	0.595485
146	-6.24835	-0.84665	-0.28562	0.562049	0.508822	0.642802	1.73491	0.864542	0.720866
147	-5.37294	-0.948338	0.0788814	0.435331	0.547384	0.576884	2.02934	0.81331	0.401708
148	1.16662	-0.863798	0.306161	0.430364	0.674017	0.543198	1.79504	0.779055	0.660355
149	-5.01004	-0.815009	-0.678036	0.463384	0.539284	0.357434	2.00557	1.1034	0.578268
150	-4.4471	-0.933634	-0.142411	0.404365	0.529632	0.302834	1.89901	1.01072	0.616443
151	-4.19525	-0.835634	-0.377779	0.390994	0.583827	0.474298	1.91925	0.812254	0.60896
152	-2.31477	-0.743782	-0.513329	0.421962	0.351756	0.426171	1.87373	0.951873	0.398492
153	-6.3945	-0.876486	-1.19445	0.248079	0.471608	0.446219	1.86892	0.872674	0.594642
154	-1.78372	-0.880863	-0.768268	0.142291	0.513076	0.483577	1.76218	0.730526	0.136797
155	-4.88686	-0.812164	-1.02342	0.411636	0.472384	0.528297	1.8939	0.929195	0.537567
156	-0.754031	-0.928694	-0.667804	0.42998	0.570684	0.283947	1.92952	1.09661	0.53844
157	-0.57846	-1.01828	-0.308734	0.258979	0.336332	0.451658	1.81543	1.08476	0.751038
158	-2.18594	-0.911739	0.225126	0.447337	0.609571	0.408712	1.83523	0.922654	0.40284
159	-2.2109	-0.845863	-0.372734	0.211726	0.472292	0.477302	1.86981	0.84062	0.797984
160	-1.37857	-0.718022	-0.607342	0.428152	0.536049	0.516118	1.79083	0.909535	0.780582
161	-2.84636	-0.819848	-0.141529	0.502532	0.624454	0.573434	1.76411	0.793595	0.483619
162	-1.80712	-0.792527	-0.48886	0.472929	0.73369	0.450606	1.92596	1.02981	0.829925
163	-1.73834	-0.888101	-0.820861	0.62091	0.438942	0.372913	2.10712	1.09589	0.30177
164	-3.87954	-0.707798	-1.13093	0.621673	0.716388	0.490235	1.8372	0.980508	0.30593
165	-2.61761	-0.859317	-0.972533	0.361611	0.527117	0.510423	1.82174	0.99839	0.444434
166	-1.4561	-0.747233	-1.19358	0.376609	0.593003	0.575171	1.78841	0.90963	0.93525
167	-3.52976	-0.688856	-0.0634653	0.319636	0.537794	0.386431	1.9693	0.886007	0.374114
168	-2.87642	-0.88233	-0.495218	0.503599	0.411748	0.513904	1.89104	1.15491	0.16805
169	-6.49258	-0.774119	-1.37419	0.220279	0.500256	0.511501	1.77074	0.80378	0.507712
170	-3.43899	-0.827519	-0.361976	0.251911	0.626443	0.560739	1.89359	0.947433	0.358417
171	-2.46389	-0.86891	-0.992742	0.30671	0.516036	0.586036	1.69516	1.07358	0.754525
172	-4.23829	-0.751048	-0.170045	0.355946	0.514408	0.344505	1.80697	0.832718	0.584884
173	-1.0282	-0.8396	-1.15625	0.276366	0.639829	0.501309	1.83881	0.907734	0.592645
174	2.06999	-0.842928	-1.10457	0.546357	0.423758	0.501448	1.87796	1.06091	0.492018
175	-2.26474	-0.648505	-1.00549	0.349894	0.662815	0.510641	1.96432	0.792744	0.102765
176	-3.7741	-0.981965	-0.678383	0.450515	0.536275	0.473744	1.92788	0.797447	0.429072
177	-1.91236	-0.766468	-0.331997	0.414102	0.63862	0.522984	1.80262	0.621805	0.561505
178	-2.75335	-0.692168	-1.16118	0.34556	0.569765	0.378208	1.78524	0.99721	0.772315
179	-3.53506	-0.922074	-0.439885	0.310092	0.566232	0.543151	1.82615	0.881477	0.335176
180	-2.12421	-0.902517	-1.02705	0.228428	0.456793	0.541953	1.77438	1.20316	0.346758
181	-2.10445	-0.834488	-0.552286	0.276875	0.54378	0.456224	1.90733	0.916076	0.584521
182	-2.64771	-0.861454	-0.928463	0.310778	0.575741	0.571233	1.82488	0.951622	0.491798
183	-2.84456	-0.823971	-0.626391	0.170569	0.404486	0.463832	1.9016	0.867288	0.617072
184	-3.10332	-0.876523	-0.878345	0.332025	0.450531	0.365329	1.91181	0.864973	0.501477
185	-2.23316	-0.711117	-0.550828	0.496885	0.435767	0.330484	1.89633	0.793136	0.689944
186	0.382406	-0.898045	-1.927	0.192442	0.443918	0.438815	1.85472	1.00649	0.487732
187	-5.24517	-0.862037	-0.733841	0.144749	0.37604	0.485502	1.77935	0.587631	0.457331
188	-2.13501	-0.817376	-0.799799	0.740027	0.356104	0.466288	1.66175	0.980847	0.672965
189	-4.2816	-0.814036	0.103794	0.390483	0.519785	0.499043	1.99863	1.04771	0.784429
190	-3.49295	-0.805358	-0.172355	0.377601	0.547509	0.415582	2.05899	0.852272	0.643395
191	-3.54593	-0.813009	-0.642086	0.617342	0.478785	0.483827	1.9695	1.08593	0.507884
192	-6.49419	-0.768555	-1.01593	0.582915	0.652945	0.576297	1.9469	0.887647	0.436555
193	-1.33172	-0.913079	-0.964377	0.324568	0.537427	0.455181	1.83855	0.7725	0.387878
194	-3.13066	-0.85157	-1.04038	0.518479	0.725322	0.535777	1.75319	0.984649	0.156208
195	-1.34928	-0.888507	-0.103682	0.251549	0.38108	0.443538	1.93045	0.815899	0.31666
196	-2.56676	-0.847452	-0.856062	0.240135	0.654406	0.480967	1.96942	1.00484	0.994354
197	-3.03483	-0.862997	-1.12328	0.288919	0.527989	0.531762	1.81487	1.12459	0.646953
198	-3.42562	-0.915408	-0.415487	0.464778	0.57128	0.457111	1.88145	1.04133	0.491313
199	-5.141	-0.723377	-0.835551	0.455898	0.593908	0.342236	2.00781	0.677466	0.169244
200	0.511408	-0.863196	-0.436542	0.413925	0.71327	0.528887	1.84849	0.864714	0.55749
201	-2.9229	-0.792688	-0.266248	0.533835	0.621714	0.400071	1.94175	0.940092	0.524154
202	-2.25127	-0.859872	-0.357659	0.263481	0.599257	0.409021	1.93045	1.05477	0.410264
203	-1.89823	-0.762366	-1.00373	0.542828	0.397972	0.449588	1.8196	0.736231	0.737439
204	-1.16251	-0.759977	-0.436173	0.308307	0.476144	0.371495	1.83922	0.926351	0.355538
205	-2.08488	-0.784679	-1.37083	0.202043	0.71125	0.493045	1.7437	0.922334	0.613384
206	-2.8721	-0.836101	-1.15327	0.381732	0.470182	0.325512	1.67235	0.634274	0.653512
207	-2.4789	-0.845064	0.202772	0.215748	0.635933	0.508854	1.79749	0.911438	0.428179
208	-4.30177	-0.935667	-0.541851	0.325683	0.472895	0.42168	1.8507	1.04095	0.506585
209	-3.48626	-0.781231	-1.22318	0.219841	0.472531	0.536826	1.91628	1.19262	0.513653
210	-3.04976	-0.829114	-1.75662	0.371623	0.577531	0.498107	2.00854	0.864852	0.302434
211	-2.19106	-0.856567	-0.285813	0.543062	0.624086	0.617288	1.93045	0.690736	0.46516
212	0.397546	-0.898083	-1.41668	0.430409	0.61829	0.473698	1.91895	0.881159	0.456901
213	0.0957277	-0.758972	-0.684006	0.323958	0.488721	0.35211	1.81176	0.882447	0.290368
214	-5.63257	-0.732039	-0.668349	0.262419	0.402456	0.332829	1.93306	0.90765	0.650276
215	-1.83561	-0.894442	-0.173425	0.394129	0.5291	0.455175	1.72051	0.967069	0.39332
216	-1.49628	-0.929907	-0.782485	0.6172	0.676709	0.392814	1.83354	0.890536	0.455336
217	-0.532234	-0.828774	-0.522269	0.199721	0.527804	0.32455	1.89717	1.12914	0.681623
218	-2.10034	-0.877861	-0.858651	0.365065	0.527992	0.55172	1.7509	0.787001	0.544258
219	-3.09626	-0.756672	-0.412952	0.337091	0.69125	0.444789	1.98081	1.03561	0.236577
220	-3.60187	-0.916554	-0.664674	0.5635	0.554382	0.525146	1.84932	0.883919	0.422769
221	-3.01307	-0.984194	-0.809755	0.36662	0.650592	0.48351	1.9831	0.842848	0.657893
222	-2.1814	-0.766318	-0.619431	0.644267	0.511101	0.443435	1.81778	1.23796	0.699324
223	-1.92247	-0.749584	-0.58549	0.506177	0.825449	0.463717	1.88434	0.866218	0.459754
224	-2.55091	-0.765471	-1.25944	0.487348	0.473766	0.458838	1.82049	0.818282	0.833281
225	-5.1202	-0.65354	0.0889131	0.447886	0.653737	0.50783	1.81317	0.787303	0.719867
226	-1.38163	-0.759278	-0.107784	0.38479	0.644663	0.46273	1.8367	0.958977	0.740641
227	-3.30737	-0.849607	-0.655903	0.380298	0.285593	0.385557	1.86784	1.12457	0.336701
228	-2.81368	-0.88574	-0.776684	0.281733	0.467608	0.586394	1.75279	0.856347	0.544488
229	-0.0244248	-0.761898	-0.620591	0.362493	0.491045	0.63706	1.78708	0.960881	0.668668
230	-3.28398	-0.849278	-0.907992	0.315657	0.550937	0.403075	1.90582	0.850351	0.46132
231	-4.08658	-0.811096	-0.742424	0.418558	0.557301	0.484212	1.64568	0.966872	0.68426
232	-0.5077	-0.749785	-0.460805	0.438367	0.636916	0.361541	1.99471	0.912715	0.679708
233	-2.33454	-0.836187	-0.756348	0.471306	0.538715	0.586706	1.7483	0.976835	0.113544
234	-3.46157	-0.778574	-0.640697	0.296118	0.559988	0.499261	1.7546	1.0105	0.484086
235	-2.23736	-0.812095	-0.70493	0.509352	0.426229	0.442151	1.87395	0.900692	0.823468
236	-3.97937	-0.796355	-0.7267	0.321117	0.570701	0.452893	1.811	0.965866	0.607076
237	-2.98288	-0.899482	-0.698536	0.334972	0.528178	0.544263	1.85789	0.955646	0.439571
238	-1.14504	-0.756977	-0.548178	0.221063	0.60469	0.299059	1.91589	0.748408	0.890381
239	-4.08965	-0.850857	0.378239	0.270743	0.549942	0.367553	1.83702	0.727506	0.49063
240	-3.04484	-0.827705	-0.263295	0.361054	0.330187	0.470198	1.82409	1.01768	0.5388
241	-1.44521	-0.89449	-0.913307	0.455401	0.243249	0.502771	1.73157	0.904377	0.174793
242	-2.87983	-0.836011	-0.746778	0.523334	0.770511	0.582947	1.8846	1.04783	0.642628
243	-3.87422	-0.865517	-1.07001	0.464054	0.630228	0.565156	1.82273	0.694819	0.425404
244	-2.81844	-0.88106	-0.454829	0.358021	0.518189	0.410298	1.76448	0.764555	0.596522
245	-4.71371	-0.888534	-1.17298	0.0621405	0.553192	0.527113	1.8879	0.778378	0.458987
246	-3.01956	-0.838806	-0.583821	0.3752	0.494926	0.479162	1.80117	0.956835	0.263838
247	-1.43531	-0.795103	-1.38217	0.469276	0.415323	0.371897	1.86159	0.930818	0.482985
248	-3.159	-0.786513	-0.724923	0.383624	0.529854	0.36978	1.84212	0.760473	0.314713
249	-5.15668	-0.852716	-0.433248	0.465912	0.396333	0.559038	1.92094	0.992105	0.410485
250	-2.77864	-0.774103	-0.206018	0.281207	0.48716	0.521639	1.86215	0.95629	0.293368
251	-3.54681	-0.836028	0.378663	0.413403	0.288703	0.376201	1.98021	0.745812	0.349556
252	-3.7362	-0.834329	-1.25525	0.232972	0.517494	0.38975	1.77478	1.16253	0.452324
253	-0.808432	-0.827379	-1.16066	0.425366	0.675515	0.479868	1.5996	0.682911	0.018444
254	-0.742005	-0.78871	-0.21905	0.488172	0.419762	0.424241	1.89588	0.943349	0.579546
255	-3.50002	-0.76558	-0.0172479	0.421029	0.634716	0.484858	1.79551	0.522226	0.52744
256	-3.53245	-0.831782	-0.455742	0.136732	0.745839	0.32833	1.85017	0.583084	0.149167
257	-1.57479	-0.795048	-1.45641	0.28716	0.46296	0.42341	1.87604	0.765338	0.190863
258	-4.10867	-0.777547	-1.02517	0.388538	0.492575	0.456092	1.83921	1.06172	0.434586
259	-3.30919	-0.781372	-1.30092	0.345629	0.463923	0.491437	1.81711	0.861156	0.320719
260	-2.73388	-0.860937	-0.548577	0.387577	0.427471	0.465415	1.86068	0.684382	0.75981
261	-2.42574	-0.908594	-0.919596	0.231205	0.516236	0.551871	1.61697	0.780161	0.756787
262	-5.34779	-0.848896	-0.333041	0.280009	0.600336	0.362391	1.84401	0.803861	0.464173
263	-1.60746	-0.990068	-0.247723	0.291646	0.692138	0.54659	1.9141	1.00757	0.404255
264	-3.40645	-0.889616	-0.591159	0.246892	0.498665	0.35768	1.78569	0.971069	0.232587
265	-3.54788	-0.700412	-0.502624	0.583431	0.509171	0.431759	1.87054	1.01396	0.438663
266	-4.79496	-0.849783	-0.44532	0.52441	0.401536	0.382929	1.86945	0.998656	0.567453
267	-2.5297	-0.705011	-0.502225	0.155829	0.45469	0.435268	1.9756	0.579296	0.38205
268	-0.348706	-0.765454	-0.584486	0.452448	0.569911	0.539499	1.77001	1.06946	0.480241
269	-4.94941	-0.845975	-0.0873352	0.429286	0.400229	0.427287	1.86803	1.02658	0.447358
270	-3.61974	-0.846498	-0.524857	0.368148	0.647756	0.502305	1.92362	0.780335	0.651108
271	-3.45365	-0.802888	-0.670511	0.329477	0.528975	0.480203	1.648	1.01518	0.247829
272	-3.95207	-0.791444	-0.974273	0.392022	0.549399	0.426713	1.82886	1.12025	0.429945
273	-1.34929	-0.868609	-0.6137	0.302633	0.523857	0.358956	1.91651	0.959867	0.561257
274	-2.6163	-0.820754	-0.667663	0.353105	0.556359	0.472479	1.85046	0.609922	0.764429
275	-4.76894	-0.756003	-0.0297263	0.214523	0.429533	0.350517	1.79933	0.738096	0.554282
276	0.346576	-0.787589	-0.430106	0.334045	0.565825	0.387199	1.75265	0.767811	0.434638
277	-2.97418	-0.93476	-0.606576	0.154909	0.599106	0.417434	1.83206	1.11301	0.625853
278	-3.52494	-0.836522	-0.127583	0.379064	0.55324	0.447971	1.79605	1.04466	0.524982
279	-3.36642	-0.965293	-0.930678	0.237416	0.540122	0.4407	1.88778	0.820604	0.234231
280	-1.39411	-0.855627	-0.697256	0.269653	0.61355	0.477607	1.79365	0.927274	0.42348
281	-1.68666	-0.782365	-0.409799	0.443052	0.612155	0.520106	1.65956	0.825347	0.330235
282	-3.2864	-0.780889	-0.619292	0.283175	0.562559	0.424685	1.86364	0.888775	0.429809
283	-1.9885	-0.884449	-0.926526	0.352346	0.678169	0.529375	1.69113	0.951942	0.466826
284	-0.569535	-0.850406	-0.571233	0.407797	0.685986	0.652301	1.76635	0.93854	0.515071
285	-4.09433	-0.771072	-0.246439	0.196801	0.528873	0.524911	1.75799	0.7106	0.28638
286	-2.34067	-0.898116	-0.957503	0.235785	0.494838	0.475719	1.73524	0.748077	0.759852
287	-1.75714	-0.792916	-0.687902	0.374559	0.436524	0.573349	1.82165	0.959864	0.390208
288	-3.91499	-0.782816	-0.135103	0.538435	0.572564	0.439456	1.79331	0.819912	0.264679
289	-2.38996	-0.796076	0.467415	0.461477	0.627968	0.548993	1.86316	0.872761	0.32121
290	-4.4722	-0.804334	-0.552307	0.211706	0.64061	0.426792	1.96063	0.878531	0.530854
291	0.102169	-0.962905	-1.31704	0.303279	0.688693	0.603024	1.90621	0.70231	0.55798
292	0.418971	-0.828821	-0.582933	0.253509	0.483461	0.596553	1.86739	0.877305	0.702958
293	-0.731472	-0.904521	-0.480656	0.404054	0.521594	0.339236	1.87109	0.665288	0.814328
294	1.0686	-0.919725	-0.586383	0.497157	0.548777	0.533132	1.78658	0.95307	0.335698
295	-2.49181	-0.860703	-0.336825	0.410557	0.426519	0.398851	1.83918	0.547791	0.402336
296	-3.64301	-0.704574	-0.996564	0.310244	0.582147	0.460145	1.74451	0.749629	0.643136
297	-2.99929	-0.927951	-0.0467343	0.203418	0.525557	0.503779	1.81732	1.09026	0.612826
298	-5.51913	-0.669658	-0.0402031	0.292271	0.662327	0.494266	1.67876	0.653504	0.876707
299	-4.2871	-0.784197	-0.155196	0.42304	0.601879	0.442463	1.84765	1.33666	0.476564
300	-2.28448	-0.734643	-0.254905	0.355821	0.573785	0.437158	1.83844	0.674022	0.354292
301	-2.65038	-0.783894	-1.37781	0.139549	0.639173	0.415077	1.78718	0.984549	0.572388
302	-2.52099	-0.775455	-0.498534	0.253473	0.569805	0.474703	1.7369	0.925995	0.781772
303	-3.47964	-0.886556	-0.248192	0.333352	0.390261	0.382148	2.01882	1.01213	0.521476
304	-0.906949	-0.845324	-0.652356	0.210917	0.650933	0.492352	1.96027	0.717446	0.310424
305	-3.3717	-0.731308	-0.30174	0.629421	0.600131	0.595711	1.72365	0.811851	0.398281
306	-4.74668	-0.956168	-0.788609	0.192884	0.504165	0.456547	1.87005	1.03821	0.454268
307	-3.94061	-0.919254	-0.59288	0.156178	0.443616	0.488147	1.8258	0.900748	0.746882
308	-3.43451	-0.914691	-0.982556	0.222011	0.460365	0.486924	1.93198	0.812476	0.664308
309	-3.99533	-0.810557	-1.17301	0.33378	0.595835	0.489211	1.63617	0.84258	0.439249
310	-0.800794	-0.854166	-0.436537	0.337107	0.331981	0.224173	2.00918	0.690126	0.400276
311	-5.32335	-0.81944	-0.832835	0.460723	0.445378	0.225599	1.86368	1.0974	0.677444
312	-3.34493	-0.7676	-0.255009	0.242968	0.647873	0.478251	1.80974	0.877299	0.548293
313	-2.90881	-0.7955	-1.60085	0.261313	0.729193	0.457657	1.80948	0.798189	0.729088
314	-5.09947	-0.850711	-0.251975	0.431462	0.536793	0.438963	1.7811	0.935869	0.78205
315	-0.860224	-0.839512	-0.604031	0.448187	0.798961	0.580436	1.91524	0.867787	0.521232
316	-1.23423	-0.867051	-0.702135	0.586317	0.463248	0.505791	1.89122	1.14748	0.727773
317	-0.28483	-0.776789	-0.352081	0.292532	0.605937	0.489742	1.89112	0.909692	0.272248
318	-5.52999	-0.755846	-0.394794	0.639678	0.533262	0.427765	1.76929	0.973467	0.254631
319	-2.34546	-0.866218	-0.278011	0.489675	0.425227	0.369384	1.90242	0.71735	0.708548
320	-4.17626	-0.717019	0.0535885	0.22415	0.541208	0.377959	1.9263	0.803577	0.433894
321	-2.32222	-0.696622	-0.802284	0.596327	0.46899	0.517281	1.74159	0.991167	0.596599
322	-1.13937	-0.829814	-0.879265	0.197582	0.662404	0.497718	1.64764	1.10451	0.448588
323	-4.14921	-0.813028	-0.060108	0.498907	0.579021	0.270937	1.95165	1.07215	0.254008
324	-2.63442	-0.715925	-0.41749	0.262694	0.514462	0.448144	1.94114	0.722075	0.538552
325	-1.37701	-0.642837	-0.580132	0.316735	0.407558	0.5078	1.82401	0.953966	0.527629
326	-2.18418	-0.686088	-1.4126	0.203242	0.385891	0.422875	1.98533	1.01434	0.538181
327	-2.62141	-0.667853	-0.0526913	0.636561	0.65085	0.512068	1.95815	1.06953	0.220316
328	-2.34981	-0.914926	-1.01945	0.448397	0.512338	0.450354	1.91274	0.854909	0.43549
329	-3.60779	-0.895731	-0.532216	0.105803	0.509767	0.406334	1.82275	0.683625	0.652551
330	0.526761	-0.707321	-0.958913	0.496867	0.702897	0.409924	1.80683	0.932778	0.982097
331	-2.6241	-0.826602	-1.22563	0.443385	0.59565	0.435531	1.92818	1.0809	0.647613
332	-4.09427	-0.860205	-0.282567	0.441802	0.371941	0.404974	1.83954	0.65686	0.296289
333	-2.80916	-0.877093	-0.616493	0.354076	0.496686	0.547185	1.85208	1.03544	0.615836
334	1.24402	-0.729007	-1.3384	0.0749883	0.573526	0.485525	1.87926	0.630784	0.333124
335	-1.22603	-0.746947	-0.417329	0.503568	0.519837	0.414718	1.89837	0.782089	0.580485
336	-5.47661	-0.816287	-0.172049	0.285359	0.732559	0.502131	1.80104	0.812748	0.38529
337	-4.51807	-0.755414	-0.346196	0.340125	0.357654	0.390339	1.76263	1.09858	0.609014
338	-3.18084	-0.769473	-0.781986	0.386923	0.448964	0.619632	1.72805	1.10729	0.545064
339	-0.949851	-0.854695	-0.839209	0.273308	0.696056	0.296624	1.95608	0.917955	0.618682
340	-1.62413	-0.78297	0.0192564	0.465061	0.549665	0.412922	1.6934	1.17834	0.756534
341	-1.86622	-0.811346	-0.797776	0.312037	0.475803	0.458363	1.84439	0.896502	0.381653
342	-5.60986	-0.807642	-0.49897	0.358365	0.628451	0.454356	1.54031	0.823366	0.41222
343	-3.39827	-0.851385	-0.980216	0.352918	0.589416	0.461211	1.76727	0.894606	0.569313
344	-0.735585	-0.827933	-0.549239	0.224086	0.691726	0.614922	1.74887	0.560515	0.601263
345	-2.19461	-0.881484	-1.03537	0.558504	0.407338	0.526073	1.91889	0.816081	0.476216
346	-1.29517	-0.926551	0.100195	0.466212	0.446822	0.367529	1.84646	1.02282	0.362928
347	-0.349901	-0.831729	-0.828747	0.521029	0.640064	0.298411	2.02246	0.792439	0.415754
348	-1.70313	-0.833108	-1.48545	0.339198	0.537655	0.493969	1.86986	0.787535	0.659079
349	-2.20893	-0.761931	0.223148	0.329498	0.478349	0.552753	1.7938	0.939503	0.411928
350	-1.14702	-0.862568	-0.723971	0.268779	0.471063	0.52453	1.79725	0.998199	0.697625
351	-2.51933	-0.771421	-0.882998	0.316617	0.377309	0.310253	1.84374	0.840588	0.370661
352	-2.18514	-0.836184	-0.723856	0.457971	0.463181	0.336205	1.83837	0.701012	0.288669
353	-0.231092	-0.766221	-1.10952	0.244132	0.515996	0.400559	1.84273	0.712519	0.437066
354	-3.42743	-0.749054	-1.11868	0.484163	0.579117	0.489796	1.75396	0.960132	0.857757
355	-2.32169	-0.903701	-0.189262	0.330629	0.573276	0.464746	1.74028	1.24968	0.445932
356	-1.08699	-0.844509	-0.331328	0.366677	0.51082	0.433195	1.62917	0.906298	0.610412
357	-2.18546	-0.752915	-1.41827	0.493144	0.565759	0.582369	1.83286	0.761783	0.468885
358	-1.99592	-0.829183	-0.649074	0.304171	0.703424	0.568297	1.73431	1.17911	0.568746
359	-4.19853	-0.769127	0.448488	0.323339	0.712398	0.41896	1.98221	1.06665	0.588341
360	-3.35195	-0.819832	-1.0314	0.338226	0.600049	0.518177	1.85784	0.855031	0.465231
361	-4.67844	-0.802248	-1.1643	0.113653	0.674895	0.587468	1.75488	1.0599	0.29863
362	-3.82428	-0.730174	-1.31375	0.459403	0.434554	0.390122	1.92814	1.02086	0.324498
363	-0.350271	-0.829234	-0.678054	0.534811	0.424308	0.396407	1.86092	1.11544	0.431523
364	-1.97277	-0.768725	-0.0633459	0.216912	0.629474	0.458755	1.85035	0.65168	0.725635
365	-1.07964	-0.815404	-0.742191	0.558152	0.434071	0.408959	1.84579	0.784338	0.727623
366	-4.86887	-0.779627	-0.1654	0.419363	0.602828	0.600272	2.01829	0.950668	0.197535
367	-3.89329	-0.792843	-0.546699	0.529818	0.445802	0.443289	1.99543	0.999244	0.316448
368	-3.86386	-0.857023	0.110249	0.204423	0.407006	0.545425	1.84635	0.780243	0.883893
369	-2.22157	-0.784216	-0.912312	0.367463	0.417663	0.554681	1.80983	1.10896	0.692588
370	0.69592	-0.894126	-0.747795	0.255855	0.658527	0.463623	1.92719	0.982246	0.721403
371	-3.78526	-0.77718	-0.526071	0.459386	0.812285	0.372276	2.03871	1.16156	0.348199
372	-0.345165	-0.849973	-0.569256	0.309156	0.697695	0.436983	1.75786	0.721419	0.661864
373	-1.86319	-0.865794	-0.563876	0.225873	0.457207	0.416774	1.9357	1.23361	0.677296
374	-1.9495	-0.796497	-1.22479	0.288685	0.619425	0.403847	1.88067	0.921947	0.82998
375	0.243274	-0.820529	-0.253356	0.216649	0.550069	0.506382	1.86147	0.971598	0.46392
376	-3.55284	-0.842885	-0.947865	0.43617	0.70864	0.391732	1.93762	1.12148	0.535511
377	-1.0543	-0.757311	-0.805165	0.446696	0.445592	0.519736	1.84944	0.858932	0.657626
378	-2.90293	-0.83044	-0.814571	0.308305	0.413106	0.472929	1.85369	0.908724	0.542611
379	-4.34358	-0.760643	-0.639704	0.381522	0.429177	0.413717	1.96773	0.917079	0.688041
380	0.105211	-0.906305	-0.619713	0.525673	0.341902	0.536558	1.75879	1.02803	0.396254
381	-2.06772	-0.752748	-1.16176	0.298569	0.527567	0.463364	1.71742	1.00054	0.410321
382	-4.23661	-0.845009	-0.0470953	0.300346	0.496312	0.589868	1.69072	0.941415	0.672413
383	-5.13014	-0.846426	-0.934197	0.301068	0.664539	0.410219	1.83207	1.06087	0.14142
384	0.648098	-0.877408	-0.292527	0.50478	0.4485	0.465863	1.80136	0.663634	0.501905
385	-3.02073	-0.842113	-0.709325	0.258125	0.498732	0.551	1.88315	0.685309	0.300422
386	-0.0661421	-0.745982	-0.472419	0.342933	0.646102	0.404387	1.74784	0.635493	0.444741
387	-2.72485	-0.831224	-0.538475	0.487684	0.384608	0.424664	1.9694	0.946541	0.687461
388	-5.22259	-0.915196	-1.02175	0.424213	0.512486	0.373564	1.73357	0.633739	0.650739
389	-2.89856	-0.785459	-0.559414	0.46929	0.364806	0.370277	1.75556	0.791497	0.523259
390	-3.52321	-0.727931	-0.370038	0.176982	0.407699	0.455048	1.68314	0.879685	0.451796
391	-1.23478	-0.882952	-0.569107	0.396659	0.402399	0.467783	1.64716	1.04311	0.644795
392	-2.32889	-0.813464	-0.148847	0.523121	0.50091	0.328543	1.87145	0.873661	0.525366
393	-5.06422	-0.816653	-0.178344	0.319561	0.528874	0.253884	1.97571	0.873835	0.457383
394	-2.51888	-0.787699	-1.16891	0.416617	0.425115	0.524184	1.84881	0.933461	0.806298
395	-1.2146	-0.874752	-1.62889	0.196896	0.509286	0.470693	1.93166	0.595685	0.544938
396	-3.58685	-0.778594	-0.345231	0.410877	0.441554	0.394824	1.9243	0.940066	-0.00720722
397	-3.05735	-0.797727	-0.505233	0.292634	0.451784	0.513889	1.74213	0.731923	0.594933
398	-3.49213	-0.87268	-0.659372	0.378063	0.654819	0.359293	1.9447	0.827517	0.339685
399	-3.02885	-0.886879	-0.441383	0.3793	0.563578	0.43022	1.76443	0.74038	0.793451
400	-2.90818	-0.849143	-1.06996	0.16253	0.432777	0.27813	1.95139	0.820885	0.52578
401	-2.79431	-0.888375	-0.680279	0.149396	0.41995	0.329864	1.92139	0.764685	0.318423
402	-5.92156	-0.809182	-0.120231	0.46758	0.63071	0.482494	1.85083	0.751919	0.379074
403	-2.84395	-0.893089	-0.380926	0.287845	0.565028	0.557098	1.69376	0.880968	0.556313
404	-3.63058	-0.846038	-0.689144	0.210079	0.446292	0.496463	1.71478	0.7589	0.509795
405	-5.5449	-0.808997	-0.168139	0.363222	0.409672	0.483973	1.74704	0.952724	0.535764
406	-6.31458	-0.673471	-0.110207	0.280133	0.661	0.597391	1.69318	0.817605	0.555074
407	-2.92164	-0.897616	0.00820746	0.210814	0.469463	0.461861	1.91735	0.801581	0.793984
408	-2.7253	-1.02795	-0.32463	0.561191	0.591466	0.468449	1.97474	0.974012	0.491644
409	-2.84431	-0.969801	-0.755419	0.143285	0.471771	0.613117	1.91527	0.55117	0.577199
410	-1.93595	-0.814552	-0.970242	0.462346	0.474101	0.476061	1.87543	1.01209	0.34017
411	-3.50036	-0.925712	-0.325134	0.436715	0.716151	0.480787	1.89048	1.05711	0.606955
412	-1.70615	-0.94456	-0.371203	0.587055	0.427459	0.435752	1.85224	0.863497	0.518375
413	-5.42454	-0.745815	-0.0955491	0.305208	0.625261	0.363712	2.01105	1.00282	0.284939
414	0.675539	-0.927333	-1.12004	0.36006	0.565704	0.352219	1.94319	0.738732	0.271042
415	-3.56134	-0.758415	-0.739041	0.363176	0.792322	0.463896	1.82869	1.04364	0.783827
416	-2.95715	-0.781026	-1.02158	0.307805	0.503606	0.5011	1.87349	0.77936	0.257473
417	-3.214	-0.865867	-0.729778	0.156984	0.433622	0.533719	1.70116	0.790443	0.351376
418	-3.76127	-0.85127	-0.415698	0.278822	0.610476	0.480674	1.78558	0.603819	0.48288
419	-3.51772	-0.689837	-0.46116	0.161782	0.60967	0.501565	1.83028	0.739566	0.592266
420	-2.11852	-0.77556	-1.11416	0.27129	0.575924	0.556541	1.85136	0.864827	0.215514
421	-4.12636	-0.795757	-0.443672	0.410163	0.518737	0.565193	1.92721	0.879662	0.578498
422	-4.7283	-0.856545	-0.200237	0.583848	0.651835	0.385002	2.00024	0.888886	0.665785
423	-1.36681	-0.920445	-0.572087	0.468573	0.551631	0.660268	1.81735	0.847124	0.596862
424	-3.86424	-0.882735	-1.25791	-0.0139756	0.676289	0.621778	1.67022	0.942843	0.816865
425	-1.16488	-1.08068	-1.25472	0.348634	0.652108	0.508159	1.98451	0.686607	0.674172
426	0.335853	-0.704122	-0.292034	0.29994	0.441371	0.45397	2.01446	0.780372	0.585243
427	-3.84221	-0.724021	-1.79926	0.499777	0.603169	0.536714	1.80115	1.037	0.608202
428	-1.01554	-0.843298	-1.42453	0.330745	0.71191	0.569168	1.84535	0.883023	0.748384
429	-3.04096	-0.758992	-0.177837	0.334606	0.421636	0.354771	1.84834	0.940835	0.519397
430	-2.14447	-0.858089	-0.0158765	0.380326	0.710312	0.404541	1.82932	0.783688	0.605689
431	-0.387796	-0.725322	-1.28558	0.31425	0.423924	0.427042	1.88676	0.71667	0.529996
432	-0.444507	-0.838525	-1.40048	0.534074	0.257173	0.475815	1.85715	0.836772	0.843891
433	-1.44042	-0.844007	0.379232	0.297979	0.494938	0.382809	2.00248	0.777208	0.103845
434	-2.33808	-0.922598	-0.108174	0.0240711	0.570655	0.490931	1.6078	1.091	0.348687
435	-4.00031	-0.768369	-1.33626	0.453843	0.474029	0.543752	1.77683	0.839796	0.628225
436	-1.35223	-0.974845	-0.349541	0.400359	0.337555	0.578952	1.61492	0.76793	0.993336
437	0.250633	-0.744278	-1.09932	0.166949	0.490297	0.468786	1.73819	1.04822	0.434464
438	-2.42837	-0.74872	-0.585297	0.304326	0.596044	0.530631	1.87823	1.16319	0.285469
439	-2.31803	-0.757535	-0.797136	0.347205	0.496717	0.421423	1.91845	0.909123	0.714884
440	-3.14039	-0.845154	-0.39844	0.288636	0.546696	0.533757	1.73469	0.667468	0.321533
441	-3.3849	-0.865844	-0.892327	0.396462	0.420032	0.496164	1.8392	1.04818	0.332442
442	-1.42842	-0.838075	-0.773199	0.386725	0.448427	0.577768	1.91889	0.783214	0.601425
443	-4.67117	-0.876392	-0.0264501	0.150939	0.294751	0.526507	1.76334	0.818985	0.698609
444	-3.52754	-0.838705	-0.574347	0.277164	0.414172	0.47114	1.83081	0.802767	0.811975
445	0.235411	-0.747076	-0.41198	0.40612	0.708024	0.429036	1.68489	1.07222	0.26807
446	-4.79868	-0.948643	-0.457238	0.380203	0.203704	0.48658	1.82492	0.845681	0.385957
447	-5.13455	-0.861781	-0.555832	0.35523	0.446643	0.44496	1.97657	0.623048	0.435064
448	-3.18403	-0.838686	-0.891362	0.381531	0.640188	0.52341	1.83426	1.11628	0.661536
449	-4.06695	-0.690317	-0.368695	0.463841	0.424704	0.30358	1.91695	0.828942	0.8336
450	-3.42986	-0.932045	-1.41524	0.374279	0.519947	0.423982	1.78658	0.738404	0.259161
451	-1.66422	-0.705856	-0.557298	0.378404	0.392069	0.469936	1.7293	0.975096	0.650847
452	-1.29862	-0.820761	-0.817895	0.429539	0.68894	0.437808	1.71103	0.935348	0.42948
453	-3.51893	-0.917914	-0.657588	0.457705	0.439876	0.31279	1.92098	0.983803	0.680794
454	-4.04381	-0.920814	-1.12208	0.388531	0.43071	0.439145	1.96649	0.935872	0.409042
455	-4.7134	-0.783139	-0.280782	0.577631	0.364647	0.436711	1.96633	0.888237	0.540235
456	-3.52464	-0.834278	-0.70718	0.278573	0.523835	0.352361	1.90844	1.1888	0.358388
457	-4.84924	-0.834541	0.0991467	0.509176	0.499923	0.483907	1.95656	0.752803	0.534447
458	-4.15595	-0.771387	-1.04862	0.45798	0.512079	0.430608	1.89755	0.922208	0.458889
459	-2.45306	-0.842414	-0.203279	0.165181	0.617252	0.485714	1.76895	0.982392	0.422615
460	-2.63905	-0.859257	-0.424937	0.343025	0.267621	0.662802	1.79804	0.995332	0.659097
461	-5.93854	-0.837076	0.268693	0.503948	0.437818	0.502672	1.72895	0.87852	0.545926
462	-4.07738	-0.912643	-0.552892	0.489217	0.383939	0.470261	1.64313	1.2857	0.710762
463	-1.73447	-0.798258	-0.107367	0.353799	0.68268	0.358631	1.95405	0.909975	0.420676
464	-2.67486	-0.800183	-0.31677	0.431355	0.383515	0.429324	1.80948	1.03811	0.730326
465	-3.84711	-0.873205	-0.366409	0.424106	0.568231	0.46373	1.85708	1.03548	0.334153
466	-4.18574	-0.694384	-0.693216	0.579893	0.458753	0.429279	1.87541	0.981531	0.439959
467	-4.68464	-0.816252	-0.490366	0.37048	0.322682	0.467893	1.76194	1.11458	0.772482
468	-5.30128	-0.91314	-0.113327	0.420155	0.410119	0.536121	1.80058	0.981664	0.399898
469	-0.569713	-0.618589	-0.477887	0.452891	0.741925	0.401246	1.83686	1.20122	0.496829
470	-4.74692	-0.743068	-0.875263	0.496348	0.565601	0.515794	1.78471	0.90435	0.532805
471	-2.92487	-0.685283	-0.0449846	0.315292	0.489993	0.544973	1.80515	0.96032	0.520236
472	-0.694863	-0.927761	-0.0125726	0.299457	0.491764	0.445102	1.96073	0.816659	0.737853
473	-3.65627	-0.925808	-1.26982	0.397043	0.355117	0.42251	1.94622	0.899532	0.428175
474	-5.91214	-0.755284	-0.919917	0.543716	0.587301	0.507507	1.93579	0.879905	0.256481
475	-4.41703	-0.796636	-0.195524	0.27413	0.621985	0.580061	1.84876	0.71826	0.564848
476	-4.11009	-0.793535	-0.957306	0.485305	0.514149	0.443897	1.90989	0.958541	0.455348
477	-1.42965	-0.851326	-1.14361	0.26552	0.699501	0.380534	1.82488	0.804671	0.482748
478	-3.81308	-0.813189	-0.75439	0.435082	0.575615	0.389299	1.80173	0.809698	0.751735
479	-5.90059	-0.739778	-0.193633	0.442331	0.565545	0.493459	1.83658	0.842181	0.542948
480	-3.49669	-0.727829	-0.417171	0.441262	0.695342	0.435777	1.93184	1.00343	0.74805
481	-1.19686	-0.839839	-0.940456	0.347963	0.516475	0.621161	1.66893	0.92081	0.551413
482	-4.2446	-0.861228	-0.238451	0.209499	0.480857	0.543488	1.84065	0.81105	0.663077
483	-3.69197	-0.815888	-0.763409	0.497588	0.464729	0.551846	1.74999	0.85222	0.596363
484	-1.73071	-0.746892	-0.392789	0.340055	0.504566	0.315857	1.93788	0.835371	0.530972
485	-2.53649	-0.873192	-1.08858	0.183451	0.33374	0.505912	1.77381	0.754832	0.768476
486	-1.59125	-0.823194	-0.532597	0.386984	0.591924	0.608333	1.79862	0.756392	0.399504
487	-1.60992	-0.832226	-0.497211	0.39194	0.281282	0.612341	1.66563	0.992954	0.37993
488	-3.32366	-0.831478	-0.603834	0.404506	0.648197	0.450963	1.83877	0.910041	0.606293
489	-3.4628	-0.875983	-0.512085	0.115131	0.807839	0.590233	1.76035	0.623224	0.352155
490	-3.9251	-0.889031	-0.486302	0.167049	0.597361	0.422298	1.8973	0.902281	0.433175
491	-4.36993	-0.702702	-0.478565	0.517542	0.644793	0.455775	1.84072	0.975124	0.495071
492	-8.0574	-0.918305	-0.214912	0.340495	0.719624	0.515453	1.94	1.06095	0.322487
493	1.06214	-0.856796	-0.584396	0.423168	0.635142	0.425111	1.86166	0.938183	0.216146
494	-6.8258	-0.685223	-0.0100541	0.498911	0.540748	0.605324	1.80389	0.702543	0.651333
495	-0.938481	-0.880514	-0.488745	0.44421	0.715859	0.478356	1.98395	0.520566	0.66786
496	-3.91923	-0.788287	-0.552958	0.307519	0.746562	0.562911	1.82561	0.727861	0.518999
497	-2.60934	-0.900954	-0.618057	0.375171	0.607526	0.486262	1.85108	0.784076	0.293773
498	-3.92112	-0.847127	-0.946753	0.489032	0.611012	0.427799	1.73795	0.814881	0.0863607
499	-4.73409	-0.798748	-0.974692	0.147258	0.528481	0.511807	1.90797	0.856845	0.483567
500	-2.76814	-0.955388	0.255828	0.306509	0.556509	0.411408	1.8298	1.03466	0.62119
501	-2.46174	-0.853739	-0.730045	0.474062	0.518949	0.435997	2.03022	0.681099	0.370217
502	-2.57493	-0.850698	-0.032996	0.399676	0.552546	0.408308	1.91944	0.872072	0.414535
503	-1.9072	-0.917101	-0.0507913	0.517819	0.70275	0.52846	1.84355	0.761077	0.229651
504	-2.36059	-0.896871	-0.896608	0.375602	0.309307	0.320803	1.9192	0.877542	0.559742
505	-4.14148	-0.839457	-0.365573	0.624481	0.224713	0.527255	1.91613	0.57049	0.449994
506	-0.457788	-0.743801	-0.603771	0.665296	0.399987	0.416702	1.8468	1.10835	0.441785
507	-2.15622	-0.743522	-0.856973	0.519803	0.37716	0.504361	1.83521	0.973823	0.682757
508	-1.51118	-0.826247	-0.295805	0.43228	0.656599	0.415244	1.89203	1.02948	0.562369
509	-4.22532	-0.857732	-0.293678	0.451566	0.460663	0.413642	1.83145	0.894894	0.456208
510	-4.66673	-0.843925	-0.977084	0.541743	0.612635	0.454052	1.86586	1.292	0.192241
511	-1.86359	-0.848069	-0.412065	0.287073	0.503716	0.431201	1.75151	0.697987	0.611274
512	-0.78486	-0.748254	-0.450524	0.40745	0.511797	0.416098	1.91992	1.08497	0.692105
513	-4.51781	-0.766672	-0.366309	0.311627	0.561533	0.429964	1.79658	0.861142	0.572001
514	-3.49164	-0.884821	-0.49059	0.440908	0.479664	0.552496	1.5711	0.718454	0.878742
515	-2.71469	-0.860582	-0.768005	0.357548	0.3732	0.539811	1.69769	0.85997	0.165009
516	-1.84829	-0.770079	-0.741509	0.447552	0.475738	0.449336	1.82063	1.09228	0.417316
517	-3.67038	-0.787017	-0.380715	0.438549	0.53688	0.387444	1.77399	0.75179	0.456242
518	-2.78679	-0.735009	-0.871484	0.166846	0.695146	0.501542	1.83843	1.00179	0.378411
519	-0.208238	-0.75669	-1.02059	0.426565	0.496786	0.456895	1.81391	0.885301	0.638092
520	-1.52265	-0.841159	0.37279	0.286261	0.548103	0.457718	1.96715	0.69491	0.810766
521	-2.27884	-0.826369	-0.167434	0.45409	0.634675	0.439788	2.00393	1.08597	0.271838
522	-4.48483	-0.823541	-0.692155	0.282475	0.315875	0.554013	1.81847	0.61131	0.483733
523	-0.799774	-0.87127	-0.21429	0.313563	0.448724	0.51823	1.65395	0.905414	0.521638
524	-2.62113	-0.77867	-0.206731	0.611402	0.56376	0.442038	1.65309	0.927856	0.17547
525	-2.72396	-0.854454	-0.626686	0.249432	0.447393	0.542923	1.73817	0.667991	0.222443
526	-3.28101	-0.799601	-1.1036	0.406146	0.498671	0.502383	1.92251	0.621176	0.691435
527	-1.51347	-0.829356	-1.28677	0.208221	0.604612	0.542063	1.69	0.986918	0.711698
528	-3.43187	-0.868972	-0.957607	0.306207	0.494151	0.470974	1.75919	0.920467	0.269987
529	-3.8767	-0.775598	-0.588293	0.553172	0.40293	0.298262	1.81672	0.815266	0.624562
530	-2.90235	-0.825503	-1.15432	0.424375	0.586525	0.482398	1.80405	0.63972	0.761807
531	-2.14148	-0.738777	-0.0972033	0.317971	0.570817	0.499494	1.81935	0.813635	0.428961
532	-3.75816	-0.829376	-0.178559	0.458368	0.566013	0.490053	1.80452	0.912775	0.559682
533	-1.99804	-0.782295	-1.16135	0.402574	0.561078	0.462864	1.71824	0.956199	0.352117
534	-0.218457	-0.872636	0.380861	0.170851	0.550665	0.468903	1.91835	0.791979	0.432407
535	-0.842012	-0.802028	0.0701432	0.286975	0.570499	0.354302	1.88001	0.310234	0.33546
536	-3.17458	-0.931485	-1.2766	0.222109	0.539135	0.470077	1.79277	0.940984	0.544656
537	-3.36684	-0.863093	-0.838336	0.474988	0.656019	0.522849	1.87104	0.908712	0.337781
538	-5.1654	-0.83681	-0.677809	0.41603	0.448076	0.483404	1.79715	0.699535	0.503089
539	0.719111	-0.764294	-0.676098	0.419538	0.469784	0.405935	1.64464	0.771274	0.453076
540	-4.43417	-0.957272	-0.364523	0.338819	0.534769	0.592693	1.84654	0.6096	0.46091
541	-1.55831	-0.800934	-0.637782	0.447628	0.480269	0.500412	1.77113	0.739376	0.34942
542	0.570478	-0.781272	-0.699159	0.384669	0.56369	0.682735	1.74767	0.93328	0.329081
543	-3.84566	-0.771614	-0.784467	0.279064	0.600447	0.532545	1.79776	0.84053	0.408184
544	-2.29601	-0.885214	-0.298193	0.340667	0.643371	0.286654	1.99139	0.942352	0.597709
545	-0.846381	-0.952186	-0.950838	0.145148	0.577786	0.552891	1.84035	1.01465	0.606417
546	-2.64	-0.899949	-0.297525	0.319145	0.498831	0.376075	1.8591	1.26147	0.336414
547	-5.8928	-0.872123	-0.632259	0.305343	0.530659	0.433006	1.96774	0.817976	0.728972
548	-1.71032	-0.846427	-0.894236	0.365365	0.54292	0.446688	1.78392	1.06365	0.370444
549	-1.36662	-0.857551	-0.712544	0.324628	0.473063	0.428391	1.91038	0.75418	0.511402
550	-3.37595	-0.729266	-0.75064	0.34875	0.56054	0.510844	1.92396	1.00947	0.595463
551	-3.27488	-0.847114	-0.43131	0.221097	0.532292	0.538078	1.894	1.0022	0.618904
552	-2.15776	-0.780544	-1.11432	0.32526	0.568037	0.381536	1.78304	1.17156	0.681603
553	-4.00296	-0.811038	-0.98158	0.390442	0.492142	0.507163	1.85041	0.664551	0.502274
554	-3.89443	-0.697234	-0.731508	0.411711	0.450993	0.483306	1.76794	0.744776	0.64688
555	-4.00786	-0.757952	-0.0452989	0.395156	0.465622	0.483889	1.8695	0.775838	0.809918
556	-2.3697	-0.965466	-1.17534	0.280836	0.596891	0.563006	1.74316	0.735032	0.875317
557	-2.98804	-0.858673	-0.799884	0.24842	0.450717	0.397363	1.79226	0.861149	0.29641
558	-1.23106	-0.856807	-1.36509	0.204894	0.75149	0.441988	1.76754	0.738503	0.401543
559	-0.880194	-0.906832	-0.659561	0.440301	0.630984	0.561193	1.76081	1.00998	0.652598
560	0.216137	-0.900769	-1.82124	0.510423	0.526939	0.53394	1.7572	0.901417	0.290095
561	-2.48505	-0.874538	-0.660469	0.383121	0.485648	0.598065	1.83569	0.658472	0.840759
562	-3.9191	-0.852905	-0.704382	0.245708	0.736851	0.507067	1.92542	0.865077	0.408257
563	-2.80107	-0.793818	0.365025	0.38414	0.28899	0.525707	1.64173	0.505776	0.135509
564	-3.84424	-0.716082	-0.0831588	0.481344	0.548042	0.335294	1.79403	0.755437	0.494169
565	-3.6052	-0.784203	0.143402	0.356734	0.587854	0.52356	1.74758	0.980561	0.461511
566	-4.06997	-0.943021	-0.422553	0.395406	0.539428	0.406628	1.82105	0.840418	0.489391
567	-0.553253	-0.816786	-0.772065	0.562572	0.526972	0.426056	1.86633	0.80112	0.266757
568	-1.70172	-0.83301	-0.559688	0.347944	0.58322	0.526109	1.89989	1.02736	0.538777
569	-6.72234	-0.748953	-0.409707	0.609992	0.631188	0.402533	1.84194	0.931389	0.425032
570	-4.17984	-0.756693	-1.03246	0.465555	0.54063	0.547125	1.82073	1.01347	0.426818
571	-3.534	-0.836072	-0.166521	0.319198	0.552818	0.407558	1.75618	0.996757	0.416635
572	-0.13272	-0.796808	-0.547231	0.367078	0.493066	0.415489	1.87142	1.17607	0.790761
573	-5.47535	-0.789054	-0.396483	0.260348	0.55678	0.472616	1.82742	1.01693	0.501298
574	-2.91879	-0.842852	-1.28362	0.483463	0.529424	0.462358	1.79909	1.04939	0.614813
575	2.91883	-0.833362	-1.25709	0.335015	0.646325	0.503939	1.81535	1.11707	0.586938
576	-4.18574	-0.844295	-1.18344	0.39215	0.704157	0.414101	1.86894	0.930699	0.146682
577	-3.2853	-0.966845	-1.02214	0.162855	0.455386	0.522592	1.77131	1.15479	0.260815
578	-1.95123	-0.710484	-0.965018	0.192727	0.199201	0.46883	1.79757	1.0955	0.377267
579	-5.33131	-0.807003	-0.1254	0.457468	0.482365	0.434364	1.82596	0.859823	0.327144
580	-0.351563	-0.856169	-0.00752522	0.509213	0.593092	0.401806	1.86166	0.93808	0.288716
581	-2.82037	-0.879899	-0.667	0.495208	0.421351	0.422996	1.81245	0.813871	0.614804
582	-1.96711	-0.822839	-0.84559	0.222438	0.504656	0.379733	1.83971	0.79347	0.635921
583	-0.576703	-0.837428	-0.771928	0.339895	0.58474	0.49437	1.80055	0.816891	0.341192
584	-3.92092	-0.764907	-0.898659	0.399787	0.52972	0.35375	1.78978	0.73012	0.324697
585	1.65949	-0.801312	-0.627958	0.438198	0.459592	0.456926	1.70503	0.776114	0.676149
586	-4.67873	-0.839804	-0.235867	0.335602	0.648647	0.504257	1.74116	0.856656	0.524734
587	-5.63744	-0.78378	-0.815128	0.416462	0.602647	0.416448	1.8591	1.25678	0.100146
588	-2.94418	-1.00246	-1.02228	0.283905	0.650555	0.525886	1.87942	0.815753	0.202371
589	-1.30045	-0.713574	-1.5005	0.258758	0.487622	0.450232	1.88271	0.720298	0.448349
590	1.96318	-0.943851	-1.41228	0.337094	0.334367	0.670916	1.84669	1.04317	0.611092
591	-6.45168	-0.836932	-0.780713	0.453186	0.519346	0.484026	1.79689	0.674602	0.296479
592	-1.31039	-0.849989	0.0197353	0.412101	0.526791	0.605932	1.85402	0.966872	0.631477
593	-4.02301	-0.787294	-0.359458	0.398415	0.612118	0.494917	1.73619	0.906777	0.641959
594	-1.96684	-0.926465	-1.0625	0.521381	0.496946	0.486855	1.77433	0.841741	0.657739
595	-0.968158	-0.840923	0.470408	0.348214	0.788586	0.376232	1.90267	1.05649	0.739887
596	-1.73124	-0.920271	-0.185431	0.476621	0.383129	0.419102	1.98943	1.01834	0.603494
597	-0.920206	-0.899876	-0.380374	0.30069	0.434108	0.45211	1.91375	0.883153	0.652177
598	-2.23766	-0.830281	-0.24348	0.358715	0.717961	0.420562	1.89393	0.510636	0.315622
599	-2.02581	-0.699304	-0.174165	0.299908	0.645032	0.392174	1.79461	0.964724	0.835118
600	-2.09393	-0.877756	0.210388	0.242573	0.470194	0.508556	1.72929	0.935719	0.179688
601	-4.87024	-0.780573	-0.41241	0.344531	0.848743	0.40337	1.6591	0.907345	0.763308
602	-1.44666	-0.95497	-1.20543	0.309127	0.243644	0.423972	1.8607	0.70775	0.399954
603	-3.39865	-0.741063	-1.37195	0.521743	0.619759	0.324743	1.84921	0.93895	0.728273
604	-2.0591	-0.708322	-0.792067	0.721843	0.413415	0.406993	1.87652	1.00821	0.226854
605	-3.5128	-0.764149	-0.641289	0.532264	0.551348	0.611543	1.80558	0.570679	0.4935
606	0.145156	-0.841611	-0.362835	0.243425	0.488472	0.452917	1.85724	0.900864	0.438154
607	-2.55027	-0.729672	-0.929106	0.197023	0.519552	0.502291	1.76661	0.845824	0.626497
608	-3.26071	-0.763689	-0.342311	0.401969	0.564242	0.324702	1.97038	0.933788	0.471113
609	-3.27322	-0.750214	-0.25809	0.420428	0.631503	0.410846	1.79888	0.924949	0.48561
610	-3.18319	-0.790611	-1.06882	0.440653	0.503171	0.518555	1.91532	0.958706	0.432471
611	-1.84508	-0.770869	-1.07414	0.497034	0.666021	0.340566	1.81809	1.12587	0.117702
612	-1.73505	-0.838141	-1.36728	0.405409	0.705468	0.60757	1.71855	1.30094	0.578939
613	-4.76718	-0.812894	0.113103	0.19264	0.539421	0.32508	2.11075	0.749122	0.146858
614	-1.74841	-0.911522	-0.739803	0.635963	0.545392	0.444664	1.66151	0.941221	0.532338
615	-4.5325	-0.911976	-0.240386	0.295287	0.53031	0.541554	1.77279	1.02697	0.855207
616	-4.17265	-0.835401	-0.807188	0.49409	0.41143	0.42534	1.69706	0.82573	0.444562
617	-3.34166	-0.873407	-1.10487	0.287608	0.458358	0.394685	2.00219	0.546896	0.488478
618	-1.12744	-0.760464	-0.891704	0.475359	0.6951	0.489508	1.74441	0.5999	0.601532
619	-3.85713	-0.790109	-0.302542	0.352269	0.570757	0.403213	1.82955	0.881479	0.169122
620	-1.2033	-0.673251	-1.16506	0.386181	0.492186	0.348052	1.9007	0.892659	0.621936
621	-3.21912	-0.805428	-1.25535	0.327522	0.73277	0.420119	1.88955	0.810543	0.43992
622	-1.0536	-0.96084	-0.778908	0.594905	0.503688	0.412763	1.92892	0.868072	0.534153
623	-2.95446	-0.87189	-1.21347	0.389042	0.558612	0.405137	1.68192	0.756494	0.510101
624	-0.325227	-0.775028	-0.0548077	0.385108	0.643258	0.391685	1.93437	0.862209	0.727093
625	-3.14859	-0.994156	-0.907516	0.168458	0.553884	0.508199	1.89373	0.684926	0.334313
626	-1.11699	-0.678794	-1.51977	0.447347	0.542016	0.448344	1.88519	0.989024	0.781208
627	-2.56407	-0.829822	-0.215095	0.368925	0.270537	0.478453	1.79255	0.915633	0.569515
628	-3.65224	-0.837698	-0.666518	0.658667	0.430334	0.6313	1.80407	0.647501	0.492615
629	-4.76315	-0.725235	-0.367813	0.382684	0.535788	0.4447	2.04523	1.00949	0.470909
630	0.151843	-0.870458	-0.951679	0.408482	0.398418	0.371403	1.77111	0.778737	0.488034
631	-2.97172	-0.820176	-0.797673	0.587906	0.558432	0.380101	1.91613	0.797861	0.559514
632	-4.06616	-0.868694	-0.338516	0.20608	0.42901	0.390839	1.82161	1.06293	0.925634
633	-0.788562	-0.861489	-1.32582	0.46721	0.583977	0.423153	1.89379	0.868609	0.440374
634	-0.797653	-0.825948	-0.606318	0.449269	0.647204	0.451158	1.8218	0.802021	0.685993
635	-4.35004	-0.762569	0.41278	0.475575	0.640951	0.347498	1.89382	0.708375	0.490075
636	-1.57319	-0.820843	-0.435642	0.434023	0.487475	0.47924	1.90796	0.948578	0.693267
637	-3.73419	-0.955001	-0.551817	0.465857	0.409885	0.466227	1.75015	0.869224	0.895124
638	-1.035	-0.808768	-0.80281	0.366821	0.553896	0.463324	1.86927	0.851521	0.405252
639	-3.97841	-0.767567	-0.638726	0.485933	0.555619	0.418805	2.06758	1.40543	0.360018
640	-0.981647	-0.754335	-1.0103	0.284172	0.532349	0.415077	1.69248	0.951597	0.546361
641	-1.55201	-0.733155	-0.874452	0.284738	0.553515	0.420427	1.75745	1.02488	0.232729
642	-3.0483	-0.767566	-0.52835	0.315877	0.269603	0.500164	1.85884	0.970296	0.377381
643	-2.96518	-0.755477	-1.09099	0.218861	0.623309	0.461158	1.8243	1.05267	0.381181
644	-2.14651	-0.787531	-0.952382	0.690792	0.455157	0.402051	1.93658	0.890899	0.649345
645	-3.14638	-0.91981	-0.738317	0.289028	0.629183	0.367761	1.88111	0.750377	0.201688
646	1.40938	-0.914094	-1.0694	0.307276	0.39611	0.406034	1.76882	1.13406	0.589116
647	-3.48849	-0.810898	-0.603596	0.448036	0.680342	0.492954	1.65129	0.785027	0.843276
648	-2.98047	-0.760245	-1.82666	0.120269	0.638908	0.489102	1.91563	0.815856	0.669717
649	-4.161	-0.734365	-0.607291	0.532579	0.507219	0.475774	1.94069	0.978474	0.35985
650	-1.3828	-0.915474	-0.556437	0.488501	0.633689	0.606194	1.79553	0.953464	0.428456
651	-5.36718	-0.827264	0.094378	0.536709	0.45946	0.563787	1.98605	1.01796	0.320265
652	-3.91836	-0.946818	-0.834059	0.442599	0.437133	0.511992	1.86679	0.905951	0.563875
653	-1.73491	-0.733834	-0.249319	0.316651	0.540357	0.439454	1.78467	0.896256	0.570781
654	-2.20624	-0.846143	-1.04366	0.333708	0.490659	0.402065	1.82349	0.902912	0.382438
655	-5.94198	-0.807703	-0.962653	0.661393	0.485283	0.412714	2.11761	0.974806	0.342145
656	-3.41174	-0.797648	-0.864885	0.348876	0.665528	0.486155	1.88045	0.717048	0.643261
657	-0.561132	-0.718787	-0.932481	0.420543	0.49752	0.353314	1.83787	0.641465	0.34269
658	-0.581027	-0.758286	-0.33759	0.597973	0.580303	0.456569	1.86713	0.905224	0.689626
659	-1.75649	-0.82719	-0.254147	0.44854	0.526912	0.543331	1.65057	0.881554	0.609384
660	-4.43949	-0.712937	-0.908735	0.5699	0.442266	0.564285	1.73942	0.711843	0.295636
661	-3.8129	-0.806868	-0.403462	0.373672	0.620902	0.430683	1.70179	0.93148	0.39249
662	-3.96707	-0.836377	-0.352706	0.384692	0.410747	0.590294	1.80282	0.969888	0.416072
663	-3.4988	-0.836062	-0.477572	0.25482	0.518664	0.539287	1.78791	0.495548	0.633433
664	-0.675097	-0.773926	-0.355026	0.625325	0.392826	0.456823	1.96499	0.966475	0.414254
665	-3.98663	-0.776839	-0.803683	0.448495	0.472699	0.50465	1.85768	1.26073	0.266693
666	-4.35903	-0.733895	1.4501	0.323316	0.701481	0.61699	1.87358	0.764778	0.592762
667	0.170885	-0.957049	-0.376786	0.429003	0.460665	0.4759	1.86422	0.966422	0.585271
668	-2.72895	-0.791221	-0.451868	0.476996	0.61788	0.460254	1.97131	0.628188	0.492666
669	-4.10865	-0.604894	-1.10052	0.410473	0.51852	0.456478	1.82097	0.983533	0.74791
670	-2.3675	-0.834439	-0.206443	0.359137	0.479093	0.385526	1.85207	0.776353	0.401004
671	-4.03206	-0.865555	-0.308415	0.273731	0.831803	0.463596	1.73818	1.11478	0.773787
672	-0.994036	-0.865693	-1.20444	0.542017	0.479993	0.422425	2.00731	0.694475	0.658824
673	-1.7482	-0.77305	-0.639857	0.44304	0.630608	0.502626	1.9257	0.972078	0.619532
674	-3.39117	-0.752777	-0.348631	0.56241	0.573059	0.542818	1.87632	0.813959	0.637099
675	-0.861762	-0.714012	0.384822	0.286123	0.575603	0.420263	1.95676	0.844617	0.782067
676	-4.68153	-0.769061	-0.820143	0.394858	0.301708	0.557577	1.87829	0.767934	0.72712
677	-4.70156	-0.830302	-0.841445	0.0196252	0.56481	0.500488	1.90561	0.916157	0.686759
678	-2.63042	-0.873762	-1.70644	0.100635	0.68776	0.541147	1.78925	1.04152	0.745348
679	-1.68498	-0.824842	0.0592646	0.447759	0.565618	0.421647	1.94786	0.859241	0.711225
680	-2.52386	-0.818632	-2.11716	0.154174	0.512844	0.57474	1.98646	0.751315	0.591902
681	1.46397	-0.795299	-1.07889	0.559504	0.593787	0.471939	1.91365	1.13546	0.826763
682	-3.59081	-0.783564	-0.884478	0.376181	0.287137	0.329535	1.96206	0.700828	0.626288
683	-1.06582	-0.768166	-0.76453	0.310638	0.394322	0.381453	1.75997	0.86994	0.612211
684	-4.34557	-0.810928	-0.800281	0.568167	0.663845	0.480544	1.81776	0.765721	0.375741
685	-1.01411	-0.857252	-0.727474	0.308863	0.635774	0.58867	1.76615	1.06387	0.360997
686	-4.77768	-0.900357	-0.620129	0.260479	0.553834	0.465285	1.89424	0.699421	0.392753
687	1.73255	-0.88342	-0.381103	0.229031	0.590016	0.412673	1.99554	0.883953	0.0735782
688	-2.17612	-0.800681	-0.391086	0.295613	0.503151	0.362309	2.08274	1.07321	0.805755
689	-3.78837	-0.827281	-1.03672	0.381825	0.494199	0.542705	1.80985	1.17205	0.530165
690	-0.743469	-0.854669	0.0628939	0.39219	0.46543	0.420292	1.79536	0.641743	0.30698
691	-4.60235	-0.751614	0.00752436	0.356809	0.315451	0.701088	1.84446	0.925583	0.635958
692	0.533067	-0.850105	-0.139696	0.245789	0.373881	0.511432	1.87768	0.546384	0.871621
693	-4.34792	-0.877387	0.28987	0.2725	0.558035	0.567358	1.97458	0.987772	0.406896
694	-2.19749	-0.987511	-0.695925	0.134974	0.493929	0.61114	1.89051	1.05534	0.490594
695	-5.70733	-0.762059	-0.00243152	0.264275	0.641009	0.431538	1.97457	0.988875	0.433471
696	-2.86733	-0.758846	-1.0036	0.417724	0.570212	0.443923	1.81836	0.781491	0.798727
697	-4.24423	-0.753705	-1.59064	0.413909	0.449805	0.5104	1.73498	0.609831	0.657995
698	-2.76694	-0.888145	-1.51989	0.385914	0.524145	0.444061	1.79978	0.965615	0.63154
699	-1.48587	-0.859492	-1.07733	0.375133	0.488981	0.570329	1.86133	0.736023	0.484625
700	-0.775008	-0.808839	-1.40871	0.379489	0.532133	0.435491	1.80988	0.909711	0.579163
701	-3.51566	-0.826903	-2.14944	0.572414	0.421924	0.475137	1.82926	0.998811	0.404105
702	-4.27856	-0.867498	1.49925	0.585527	0.577032	0.328669	1.87495	0.683501	0.488548
703	-3.72153	-0.737513	-1.16056	0.258854	0.559934	0.35132	1.73935	0.624505	0.606941
704	-4.50111	-0.851759	-0.369215	0.112446	0.736831	0.500554	1.89195	1.07619	0.383849
705	-3.71609	-0.91946	-0.727221	0.197563	0.628448	0.487012	1.85342	0.728892	0.427606
706	-2.73193	-0.864307	-0.601768	0.46933	0.558385	0.392504	1.80211	0.856272	0.563916
707	-4.39441	-0.882679	-0.595346	0.325819	0.579474	0.513691	1.88405	0.793789	0.755779
708	-3.39135	-0.701106	-0.218891	0.543827	0.368785	0.285292	1.96922	0.842973	0.338464
709	-6.20394	-0.839262	-1.26735	0.392349	0.523554	0.441062	1.78315	0.528764	0.445663
710	-4.82571	-0.801347	-0.51958	0.347859	0.425511	0.447264	1.83937	0.620942	0.588781
711	-1.76415	-0.791995	-0.933382	0.223783	0.361456	0.462981	1.83851	0.70162	0.253969
712	-2.53843	-0.827188	-1.12148	0.275967	0.586644	0.467819	1.77955	0.862122	0.347817
713	-2.53079	-0.824245	-0.436439	0.504469	0.484766	0.659015	1.82541	1.00286	0.753295
714	-4.71195	-0.894547	0.177167	0.266738	0.495152	0.572087	1.6493	0.903829	0.748685
715	-3.96696	-0.814745	-0.650261	0.557349	0.591355	0.551849	1.80025	1.00668	0.325019
716	-3.94407	-0.759625	-0.894771	0.365215	0.569181	0.5047	1.74595	0.69595	0.711117
717	-1.79319	-0.800197	0.0379136	0.479881	0.508116	0.400381	1.77909	1.01726	0.626758
718	-3.93771	-0.885523	-0.969558	0.325834	0.542203	0.544512	1.97992	0.860404	0.463759
719	-2.70313	-0.642406	-0.285229	0.279622	0.507225	0.441008	1.8569	1.26975	0.415424
720	-5.88314	-0.654505	-0.559465	0.312299	0.606554	0.271535	1.90767	0.858117	0.31544
721	-4.79896	-0.877777	-0.862101	0.314832	0.492454	0.530189	1.86233	0.763511	0.439097
722	-4.38709	-0.817582	-0.566127	0.418563	0.610351	0.420157	1.67575	1.11921	0.376074
723	-2.62041	-0.869618	-0.350055	0.317801	0.362478	0.485027	1.88605	0.897601	0.373807
724	-4.711	-0.815543	-0.23872	0.114371	0.500928	0.490456	1.7861	0.900804	0.581733
725	0.0569481	-0.846135	-0.337091	0.287577	0.521847	0.437607	1.80286	0.90516	0.679875
726	-4.82878	-0.750447	-0.921579	0.437849	0.455843	0.33315	1.94992	0.908594	0.434797
727	-3.96422	-0.862996	-1.00202	0.533907	0.371481	0.648181	1.72336	0.798058	0.470261
728	-2.82398	-0.796402	-0.395846	0.365533	0.683534	0.506294	1.84538	0.895561	0.620164
729	-0.581763	-0.811809	-1.58277	0.580622	0.414751	0.540137	1.93192	0.8032	0.377678
730	-2.22028	-0.813803	-0.750587	0.510582	0.618962	0.51471	1.75572	1.03225	0.440306
731	-1.99095	-0.886963	-0.713651	0.201194	0.522373	0.281656	1.95138	0.991354	0.609246
732	0.0636911	-0.819979	0.10895	0.204519	0.414785	0.33877	1.73344	1.0448	1.0045
733	-3.48882	-0.792801	-1.3142	0.315865	0.514063	0.532639	1.74562	0.695976	0.755651
734	0.0886258	-0.783675	-0.856426	0.52395	0.525382	0.402837	1.75013	0.693128	0.338635
735	-0.631524	-0.946748	-0.505363	0.403848	0.684998	0.486727	1.80158	0.751076	0.82563
736	-1.83899	-0.795749	-0.248568	0.375026	0.566078	0.602324	1.88841	1.03191	0.630372
737	-2.85481	-0.84208	-0.264564	0.267472	0.67567	0.448605	1.89189	0.863899	0.502917
738	-3.00669	-0.796625	-0.894471	0.349019	0.677156	0.446437	1.81681	0.809327	0.653093
739	-1.52117	-0.72438	-0.99535	0.359858	0.573174	0.399483	1.86443	0.798487	0.446093
740	-2.64619	-0.814991	-0.90198	0.518343	0.610958	0.623648	1.81115	0.978336	0.468979
741	-2.6391	-0.859063	-1.06048	0.342872	0.408171	0.513801	1.63727	0.808664	0.793517
742	-5.77753	-0.84519	-0.769162	0.339922	0.596132	0.466399	1.80105	0.665699	0.303971
743	0.935872	-0.865929	-0.0679589	0.36869	0.430517	0.527097	1.84432	1.13589	0.554727
744	-2.05447	-0.828249	-0.61393	0.264132	0.574991	0.43537	1.78004	0.862413	0.511222
745	-3.9897	-0.847306	-0.946772	0.233357	0.58995	0.556953	1.76595	0.903044	0.494445
746	-4.08002	-0.776129	-0.492748	0.170892	0.567562	0.540412	1.87579	0.63411	0.624296
747	-3.68182	-0.857617	-0.73194	0.415743	0.624227	0.534425	1.81218	1.07137	1.13549
748	-5.73098	-0.890817	-0.138205	0.476509	0.723885	0.503906	1.77154	0.743338	0.634909
749	-0.0433957	-0.76346	0.564715	0.430279	0.389694	0.47507	1.70838	1.01445	0.564163
750	-5.73377	-0.859629	-0.591324	0.382313	0.420456	0.554796	1.70966	0.921402	0.466303
751	-5.96625	-0.794144	-0.220495	0.399477	0.556983	0.540793	1.78595	1.16279	0.564174
752	-2.16255	-0.809595	-0.597385	0.281198	0.701485	0.356598	1.69012	0.890651	0.411866
753	-4.54231	-0.83489	-0.010593	0.51498	0.645848	0.421079	1.74031	0.821855	0.499044
754	-3.48958	-0.858116	-0.709968	0.221989	0.491414	0.507859	1.82311	1.09669	0.396328
755	0.655272	-0.786527	-0.397239	0.466912	0.306788	0.353639	1.9179	1.08771	0.423541
756	-3.43906	-0.944114	-0.513249	0.627025	0.576199	0.479274	1.91938	0.816641	0.799035
757	-1.68399	-0.868103	-0.717946	0.285777	0.668913	0.467805	1.88406	1.22039	0.69069
758	-5.14762	-0.739129	-0.900082	0.267772	0.329546	0.424067	1.82327	0.839214	0.483079
759	-3.26159	-0.831701	0.26108	0.315246	0.602431	0.551141	1.66906	0.809231	0.491438
760	-5.26376	-0.83364	-0.187235	0.34536	0.477856	0.556552	1.76493	1.09206	0.794929
761	-1.60455	-0.825156	-0.459299	0.1761	0.428267	0.526053	1.96069	0.806624	0.4785
762	-3.62811	-0.889146	-0.116249	0.261922	0.516173	0.465533	1.84842	0.738268	0.560527
763	-2.77518	-0.724086	-0.283773	0.430784	0.569134	0.382941	1.85069	0.85172	0.24768
764	-0.523279	-0.803229	-0.331899	0.357604	0.47822	0.370025	1.74609	0.776669	0.349766
765	-3.13379	-0.82998	-0.915054	0.308587	0.749028	0.444283	1.72539	1.25659	0.381251
766	-1.04974	-0.844874	-0.512028	0.374687	0.233053	0.41787	1.8829	0.871691	0.132749
767	-3.39554	-0.817391	-0.871876	0.568406	0.782373	0.580893	1.84945	0.884416	0.564499
768	-3.60454	-0.907423	-0.692555	0.390252	0.581853	0.472131	1.96341	0.898931	0.378739
769	-1.87161	-0.942525	-0.563424	0.462327	0.557545	0.436364	1.83663	0.99875	0.331164
770	-1.37562	-0.873288	-0.483567	0.421329	0.632099	0.457954	1.91964	0.795872	0.404332
771	-0.864235	-0.819957	-0.737654	0.498516	0.806116	0.516792	1.69384	0.624191	0.312006
772	-3.66375	-0.702242	-0.697622	0.318681	0.640592	0.382093	1.89536	0.806778	0.477067
773	-2.39508	-0.762332	-0.855118	0.505041	0.466932	0.481668	1.90167	1.01685	0.0610885
774	-3.19231	-0.772698	-0.0169813	0.227478	0.60174	0.383396	1.86219	0.869502	0.452282
775	-0.924283	-0.885419	-0.38013	0.353996	0.448719	0.452294	1.91039	0.798609	0.571366
776	-3.30547	-0.843524	-0.113379	0.300499	0.432013	0.398749	1.83264	0.671468	0.436284
777	-1.75569	-0.81925	-0.307635	0.712963	0.586294	0.432641	1.7415	0.668699	0.65827
778	-2.09291	-0.833985	-0.681	0.399745	0.757849	0.541398	2.06079	1.06158	0.612722
779	-2.34466	-0.799033	-1.31239	0.383531	0.486822	0.414189	1.72555	0.961966	0.21579
780	-1.35322	-0.698842	-1.15873	0.332424	0.568099	0.368786	1.87779	0.925881	0.555014
781	-3.60053	-0.694313	-0.351548	0.193513	0.643828	0.40933	1.8115	1.0092	0.314144
782	-3.73389	-0.769571	-0.384897	0.572754	0.396748	0.415821	1.90661	0.868095	0.635829
783	-3.20958	-0.851717	-1.30574	0.327781	0.387122	0.404846	1.98042	0.564954	0.326442
784	-3.83714	-0.862014	-0.345513	0.349535	0.674633	0.561387	1.68405	0.956505	0.763642
785	-5.49666	-0.778761	-0.668353	0.169736	0.490841	0.457516	1.90453	1.12972	0.637992
786	-0.684824	-0.925004	-0.920819	0.322481	0.479179	0.529433	1.99069	0.749982	0.703843
787	-2.40289	-0.796528	-0.542455	0.578377	0.505344	0.406918	1.95131	0.594794	0.412116
788	-3.09826	-0.849854	-1.22596	0.385533	0.564385	0.443334	1.867	1.0045	0.658238
789	-4.32868	-0.711257	-0.516966	0.665144	0.391527	0.385551	2.03729	0.640836	0.362934
790	-0.89375	-0.763545	-0.785729	0.22725	0.576114	0.42641	1.87387	0.719955	0.650911
791	-4.24054	-0.79483	-0.903099	0.362267	0.465796	0.502683	1.88387	1.11817	0.644436
792	-5.3145	-0.868299	-1.54153	0.216424	0.83989	0.560639	1.79837	0.843102	0.618653
793	-2.40317	-0.72928	-0.83265	0.451234	0.568075	0.443642	1.91527	1.00064	0.532013
794	-3.91194	-1.01638	-0.515633	0.39034	0.597169	0.475344	1.86248	0.955326	0.365771
795	-1.99921	-0.853384	-0.986332	0.364882	0.419368	0.419328	1.88222	1.06779	0.44414
796	-3.50887	-0.898193	-1.18783	0.398365	0.332118	0.565153	1.74404	0.721441	0.205717
797	-3.30788	-0.836672	-0.851379	0.520226	0.440125	0.477345	1.82519	0.750336	0.658885
798	-4.49432	-0.871113	-1.0154	0.403944	0.292603	0.430055	1.96821	0.795366	0.262619
799	-5.05007	-0.824428	-0.563894	0.365466	0.566325	0.550544	1.84511	0.894882	0.56553
800	-1.83352	-0.852151	-0.809179	0.495623	0.349583	0.436613	1.80008	0.750288	0.398047
801	-1.59459	-0.774112	-1.26144	0.265786	0.560653	0.562049	1.8074	1.23612	0.745085
802	-2.67764	-0.846101	-0.53442	0.448045	0.542951	0.586969	1.73685	0.939306	0.450816
803	-5.04681	-0.762672	-0.377393	0.234311	0.682138	0.364268	1.81925	0.936187	0.354663
804	-2.08025	-0.790769	-0.366331	0.334898	0.45327	0.43291	1.87278	1.07497	0.570088
805	-3.01082	-0.89767	-0.530495	0.425572	0.428592	0.538644	1.7732	0.943558	0.347008
806	-3.56901	-0.83894	-1.36499	0.470754	0.459223	0.481342	1.89684	0.745309	0.621216
807	-4.01332	-0.820568	-1.02769	0.394291	0.538476	0.47085	1.77894	0.927575	0.606097
808	-5.36176	-0.826611	-0.391152	0.55044	0.547402	0.453845	1.79322	0.902088	0.0618369
809	-4.27549	-0.807169	-0.441223	0.550877	0.419843	0.615902	1.73648	0.942916	0.921865
810	-3.23464	-0.853236	-0.83465	0.450608	0.404002	0.354821	1.95305	0.763714	0.343206
811	-3.58901	-0.907495	-0.682733	0.558884	0.425138	0.57797	1.73557	0.889291	0.767055
812	-3.06675	-0.914898	-0.649622	0.333747	0.664747	0.53408	1.94644	0.909029	0.357356
813	-0.931113	-0.82394	0.332594	0.432732	0.372107	0.47093	1.84657	0.934092	0.64895
814	-0.572549	-0.777547	-0.515026	0.344248	0.724384	0.555697	1.8325	0.839625	0.582611
815	-1.74547	-0.789068	-0.536378	0.261644	0.592135	0.412791	1.76317	1.04121	0.169667
816	-4.43104	-0.80089	-1.38324	0.370012	0.361889	0.471109	1.83818	1.19581	0.595446
817	-1.15664	-0.779455	-0.964828	0.479433	0.750997	0.470836	1.9532	0.971363	0.502997
818	-3.58856	-0.783838	0.0156671	0.248759	0.637836	0.409956	1.87744	0.823564	0.934945
819	-4.29196	-0.971419	-0.808803	0.0933645	0.454215	0.459686	1.87442	0.989041	0.391656
820	-3.46704	-0.686328	-0.0896912	0.270628	0.5515	0.484997	1.84739	0.862577	0.648449
821	-4.29957	-1.03159	-0.217476	0.341711	0.534301	0.418258	1.8332	0.944956	0.3962
822	-4.68659	-0.883106	-0.973567	0.284882	0.616513	0.336446	1.93461	0.873424	0.590567
823	-3.53648	-0.857096	-0.85258	0.479052	0.391634	0.478929	1.93061	0.861963	0.591188
824	-3.84207	-0.84388	-0.522916	0.352074	0.383974	0.319141	1.85036	0.856055	0.723468
825	-3.43879	-0.857034	-0.808033	0.370153	0.634567	0.465341	1.80357	0.961524	0.538879
826	-4.08476	-1.00239	-0.46583	0.402261	0.392471	0.48144	1.92686	0.857213	0.145594
827	-0.918787	-0.87581	-1.2971	0.523671	0.729418	0.478331	1.81209	0.90383	0.649647
828	-4.85342	-0.814647	-0.676656	0.507349	0.544489	0.38284	1.94195	0.906234	0.573644
829	-1.7756	-0.713842	-1.57451	0.382925	0.555883	0.470404	1.88773	0.795766	0.80447
830	-5.11788	-0.919258	-0.752226	0.409991	0.536619	0.452396	1.81829	0.833073	0.46519
831	-1.21044	-0.90058	-1.5932	0.384018	0.539499	0.397693	1.83322	1.34915	0.474278
832	-5.55366	-0.826469	-0.86782	0.349727	0.620996	0.494156	1.84097	1.06792	0.325824
833	-1.27684	-0.863863	-0.670317	0.365921	0.471228	0.60893	1.84427	1.06392	0.371927
834	-1.17948	-0.765784	-1.29687	0.278241	0.432072	0.385628	1.78579	0.862783	0.928987
835	-2.18636	-0.839854	-0.318611	0.350825	0.455601	0.327337	1.95051	0.795076	0.802376
836	-1.7191	-0.732941	-0.656578	0.364639	0.595758	0.461229	1.88628	0.86001	0.0129822
837	-1.2993	-0.777469	-0.940462	0.262278	0.397284	0.474515	1.74021	0.783092	0.450546
838	-2.88885	-0.91878	-0.0984077	0.540478	0.438567	0.597348	1.66339	0.696583	0.256899
839	-4.48917	-0.718506	-1.0085	0.424756	0.639461	0.354419	1.72331	1.04706	0.574099
840	-2.43086	-0.796701	-0.518612	0.46084	0.562863	0.52282	1.68419	0.605792	0.724392
841	-5.14558	-0.886515	-0.737362	0.435015	0.555029	0.392792	1.90704	0.779469	0.694784
842	-3.01586	-0.834754	-0.270471	0.477474	0.524644	0.535364	1.71677	0.796501	0.705825
843	-1.20537	-0.79865	-0.416171	0.441413	0.502306	0.524751	1.82351	1.14685	0.427844
844	-2.89321	-0.803619	-0.138298	0.460623	0.652918	0.354961	1.83975	1.04734	0.477089
845	-3.00395	-0.815931	-0.846661	0.0955696	0.698193	0.356839	1.87744	0.752237	0.825725
846	-4.3632	-0.749485	-1.27099	0.360836	0.632713	0.7166	1.86155	0.760806	0.627514
847	-2.24862	-0.873833	-0.567705	0.363368	0.662283	0.380542	1.95377	1.11434	0.812469
848	-3.60059	-0.79084	-0.911898	0.23855	0.616862	0.508019	1.82183	0.943702	0.689533
849	-2.15569	-0.805144	-0.454893	0.352799	0.596815	0.397682	1.94833	0.911077	1.0421
850	-3.04771	-0.798678	-0.359681	0.290859	0.623198	0.47385	1.69389	1.08539	0.979371
851	-5.94596	-0.842362	-0.0195581	0.164273	0.666007	0.494972	1.64285	0.947675	0.570263
852	-0.626965	-0.812921	-0.887034	0.490808	0.624668	0.446877	1.83995	0.929136	0.347446
853	-3.09736	-0.825504	-1.5311	0.290034	0.577489	0.573239	1.84619	0.98362	0.327949
854	-4.14352	-0.837484	-0.911786	0.313713	0.479059	0.411873	1.85595	0.557316	0.531573
855	-0.997628	-0.837458	-0.752995	0.271651	0.541432	0.407307	1.93722	1.10381	0.601398
856	-2.45894	-0.980296	-0.862264	0.135136	0.473839	0.43273	1.87872	0.88574	0.291524
857	-2.30462	-0.945402	-0.780262	0.328847	0.512469	0.25461	1.92077	0.818675	0.579168
858	-4.62171	-0.781671	-0.962775	0.295796	0.623933	0.426342	1.86298	1.01829	0.0728807
859	-6.2153	-0.822611	-0.28256	0.207139	0.600759	0.518329	1.75588	0.657665	0.412603
860	-6.01173	-0.757284	0.0496577	0.446094	0.552575	0.414735	1.77775	1.15516	0.587401
861	-5.20926	-0.996228	0.178464	0.451955	0.691026	0.531354	1.85103	1.0714	0.655593
862	-3.77313	-0.896455	-0.432217	0.403777	0.727089	0.488624	1.9799	0.849931	0.86766
863	-0.595992	-0.941825	-0.638726	0.258679	0.425535	0.444798	1.8088	0.760982	0.418604
864	-3.86172	-0.791949	-0.84952	0.569994	0.712588	0.474407	1.70563	0.876272	0.657366
865	-4.48431	-0.728526	-0.924287	0.382613	0.482892	0.493129	1.90943	0.790011	0.500502
866	-4.30789	-0.725681	-0.288086	0.486225	0.69338	0.466048	1.80234	0.76936	0.531547
867	-3.66095	-0.756304	-0.97925	0.372928	0.490231	0.422639	1.95361	1.00194	0.596995
868	-1.44906	-0.875553	-0.486708	0.603568	0.140378	0.746086	1.7262	0.97446	0.367424
869	-0.576514	-0.674998	-0.405568	0.412043	0.489903	0.419612	1.7898	0.729799	0.823303
870	-2.26012	-0.712774	-0.960251	0.325965	0.648492	0.402001	1.84348	1.01871	0.448761
871	-0.202384	-0.771744	-0.456411	0.291019	0.529783	0.487471	1.90632	0.817655	0.688334
872	-0.96923	-0.702294	-0.759613	0.451963	0.497304	0.433448	1.97993	0.79623	0.322504
873	-2.48403	-0.900299	-1.17718	0.411568	0.780984	0.571083	1.84564	0.969013	0.424282
874	-3.5051	-0.784152	-0.63255	0.294965	0.662565	0.46582	1.88916	0.960608	0.159522
875	-4.0354	-0.831998	-0.45344	0.285006	0.423418	0.436036	1.86053	0.845336	0.4198
876	-3.68709	-0.81449	-1.05532	0.653018	0.438425	0.592845	1.82786	0.719779	0.741887
877	-4.43223	-0.728078	-0.887438	0.580483	0.596818	0.597265	1.71448	0.829233	0.471953
878	-1.36212	-0.914983	-1.64627	0.401566	0.55704	0.568991	1.85406	0.67235	0.431681
879	-2.20025	-0.962432	-0.0231942	0.498272	0.449631	0.561224	1.86488	0.685995	0.205388
880	-1.87367	-0.706994	-1.27957	0.388115	0.700572	0.441683	1.82179	1.09871	0.510278
881	-1.71618	-0.743251	-0.540895	0.377505	0.348183	0.528465	1.73949	0.819366	0.752356
882	-0.427813	-0.837121	0.398125	0.201487	0.531742	0.511133	1.69593	1.31558	0.85925
883	-1.45301	-0.838959	-1.20281	0.370136	0.531051	0.449747	1.58796	0.7113	0.849396
884	-0.157405	-0.740944	-0.12084	0.325694	0.380188	0.473518	1.7573	0.606005	0.562659
885	-1.55318	-0.794392	-0.633477	0.433699	0.606787	0.382226	1.77311	0.805552	0.49422
886	-5.06485	-0.925642	-0.361379	0.303459	0.399459	0.529086	1.90395	0.753942	0.43245
887	-3.29585	-0.782849	-0.40662	0.572297	0.574906	0.403254	1.94468	0.908444	0.71208
888	-2.71579	-0.654276	-0.736359	0.360656	0.701773	0.496906	1.87664	0.840712	0.390052
889	-0.590135	-0.747722	-0.787889	0.454309	0.577026	0.453397	1.90759	0.926067	0.32987
890	-2.58716	-0.883628	-0.164271	0.25943	0.657863	0.584163	1.87161	1.06316	0.420629
891	-2.8432	-0.826488	-0.551674	0.233153	0.591678	0.421474	1.83712	0.757799	0.493184
892	-3.64796	-0.906615	-0.388543	0.587165	0.587685	0.402731	1.91679	1.01273	0.597877
893	-4.26583	-0.735164	-0.323358	0.180276	0.551641	0.49448	1.82309	1.00716	1.07952
894	-5.28407	-0.795177	-0.166144	0.5215	0.465034	0.310172	1.90155	0.809915	0.663167
895	-2.89557	-0.758878	-0.609688	0.142512	0.579557	0.5182	1.84055	1.05466	0.438796
896	-4.92233	-0.858136	-0.381647	0.509097	0.568166	0.485958	1.82878	0.905125	0.801813
897	-3.34735	-0.654956	-0.876673	0.399766	0.55858	0.456028	1.8249	1.02236	0.693799
898	-3.06284	-0.803709	-0.320691	0.32729	0.53546	0.406379	1.91255	0.890705	0.354404
899	-3.02957	-0.921269	0.113884	0.178284	0.414286	0.466937	1.9043	0.938277	0.687864
900	-3.34598	-0.917891	-0.0431572	0.326044	0.560366	0.29819	1.9582	0.854541	0.386555
901	-3.17666	-0.992158	-1.07228	0.243201	0.381253	0.490862	1.74478	1.08856	0.241215
902	-2.84959	-0.864732	0.40749	0.240778	0.686308	0.408117	1.91954	0.757496	0.73844
903	-3.48032	-0.762662	-0.656664	0.193086	0.66022	0.440824	1.89751	1.41122	0.315749
904	-1.25492	-0.832785	-0.313843	0.36952	0.642251	0.420086	1.95054	0.928522	0.384017
905	-1.60961	-0.885667	-0.264471	0.415503	0.696035	0.498401	1.80145	0.839604	0.176379
906	-5.89848	-0.682264	-0.303998	0.550777	0.67041	0.350905	1.85515	0.701473	0.713677
907	-1.9623	-0.791125	-0.270238	0.374971	0.373174	0.638352	1.66715	0.648095	0.414645
908	-5.66698	-0.728131	-0.327581	0.556817	0.569279	0.550888	1.87435	1.20705	0.446553
909	-1.49552	-0.842167	-0.573377	0.293553	0.577879	0.33986	1.88467	0.846422	0.434882
910	-3.49582	-0.807403	-0.798133	0.345869	0.573039	0.47886	1.6663	1.13128	0.665758
911	-4.0298	-0.846097	-0.69262	0.616186	0.53505	0.436651	1.86376	0.767556	0.404192
912	-2.8026	-0.798701	-0.591734	0.346205	0.515691	0.514711	1.82488	0.824775	0.0957098
913	-4.08268	-0.875864	-1.27073	0.218471	0.448264	0.565177	1.81025	0.990059	0.429258
914	0.209915	-0.863932	-0.408019	0.219167	0.610458	0.431846	2.06615	0.797403	0.579644
915	-1.57934	-0.947266	0.227024	0.372177	0.436674	0.520816	1.87379	0.935782	0.59546
916	-2.76623	-0.826811	-0.515638	0.431467	0.682518	0.518614	1.84196	0.954975	0.358187
917	-2.14889	-0.714901	-1.08634	0.499963	0.590314	0.483355	1.90657	0.803737	0.486178
918	-4.84165	-0.83565	-0.84175	0.210959	0.434097	0.569408	1.83328	0.910607	0.384063
919	-0.391738	-0.956957	-0.984274	0.259662	0.585532	0.459064	1.95327	0.765949	0.42631
920	-5.11324	-0.934691	-0.105455	0.41671	0.678974	0.466531	1.93504	0.818916	0.482392
921	-4.91956	-0.804286	-0.333441	0.320442	0.699729	0.362029	1.85875	1.15944	0.434567
922	-4.4608	-0.878352	-0.602671	0.623477	0.390107	0.457439	1.81952	1.12465	0.369932
923	-5.91189	-0.890513	-0.0857866	0.288492	0.609908	0.623531	1.88561	0.884755	0.331284
924	-4.59969	-0.825714	-0.480334	0.321188	0.631243	0.507147	1.78674	0.85775	0.629561
925	0.346682	-0.877887	-0.498952	0.22911	0.472284	0.428507	1.9818	0.893085	0.27274
926	-5.13226	-0.832911	-0.500465	0.389056	0.497865	0.575629	1.77909	0.891095	0.388838
927	-5.71692	-0.928924	-0.76436	0.155632	0.35919	0.462539	1.76697	0.866971	0.590724
928	-2.09955	-0.830079	-0.012414	0.245251	0.546048	0.532678	1.93849	0.898708	0.171529
929	-4.28486	-0.801337	-0.691152	0.433821	0.604949	0.461681	1.87995	0.994139	0.416802
930	-4.41171	-0.889267	-0.616279	0.312435	0.498482	0.427781	1.78374	0.86113	0.530627
931	-1.14073	-0.766129	-0.31025	0.251231	0.417954	0.376388	1.78158	0.768322	0.204293
932	-2.09164	-0.750148	-0.526704	0.200538	0.403445	0.4258	1.81022	0.948264	0.431209
933	-2.41164	-0.962159	-0.510253	0.487875	0.537182	0.548945	1.92378	1.04197	0.570131
934	-2.52112	-0.791649	-0.62084	0.457718	0.514724	0.360572	1.85033	0.685546	0.34545
935	-3.07654	-0.833188	-0.386432	0.332439	0.386865	0.494938	1.87935	1.21745	0.725422
936	-5.3157	-0.709292	-0.153362	0.266179	0.473567	0.542625	1.72212	0.671087	0.494572
937	-2.72129	-0.694415	-0.347398	0.503606	0.528981	0.422826	1.78765	0.88632	0.265331
938	-1.56673	-0.754117	-1.61906	0.357216	0.505089	0.303801	1.88374	0.906546	0.517327
939	-4.73034	-0.930354	-0.352181	0.382494	0.610797	0.613555	1.84256	1.01652	0.392671
940	-1.9849	-0.869054	-0.87109	0.454536	0.579393	0.490882	2.02663	0.745862	0.696167
941	-2.47585	-0.712857	-0.05602	0.25865	0.457047	0.578389	1.73168	0.93494	0.536511
942	-4.2028	-0.84708	-1.07087	0.386677	0.424271	0.52423	1.65778	1.03161	0.434256
943	-2.536	-0.719791	-0.957643	0.404463	0.560859	0.438662	1.84241	0.615851	0.498901
944	-2.30227	-0.935265	-0.463144	0.517517	0.324343	0.485664	1.73428	0.999004	0.193268
945	0.562399	-0.70282	-0.605092	0.364276	0.616955	0.454069	1.75641	0.933902	0.456312
946	-3.92906	-0.750111	-0.249341	0.37184	0.374003	0.560493	1.59871	0.99856	0.664012
947	-3.27077	-0.870643	-0.733787	0.368099	0.482014	0.45109	1.82229	1.05201	0.564473
948	-2.32734	-0.891452	-0.426537	0.293023	0.554957	0.276227	1.94275	0.518398	0.578434
949	-1.48239	-0.796059	-0.218877	0.65759	0.524115	0.525713	1.83088	0.698636	0.586007
950	-3.12762	-0.75477	-0.922374	0.344292	0.283087	0.464357	1.76764	0.733607	0.893786
951	-5.41607	-0.784592	0.334423	0.240122	0.523263	0.431198	1.85949	1.02452	0.468856
952	-3.09089	-0.822341	-1.1874	0.224586	0.498888	0.602458	1.7247	0.861625	0.719694
953	-1.36138	-0.789203	-1.0636	0.368641	0.602088	0.505237	1.79832	0.680285	0.965209
954	-1.0228	-0.718634	-0.882172	0.378285	0.607135	0.273571	1.95739	1.07731	0.632811
955	-3.92966	-0.925524	-0.323878	0.425433	0.544607	0.501487	1.87276	0.599378	0.594503
956	-1.53459	-0.848783	-0.0280597	0.276978	0.522333	0.478141	1.81476	0.830642	0.470791
957	-3.04007	-0.739526	0.461704	0.39199	0.646992	0.451648	1.83586	0.874555	0.329572
958	-4.86871	-0.690062	0.211826	0.431023	0.518962	0.46978	1.81896	0.974543	0.555364
959	-2.19158	-0.785446	-1.13653	0.433333	0.670795	0.510573	1.97668	0.601439	0.25506
960	-3.23388	-0.871246	-0.0088435	0.374616	0.553084	0.426497	1.9568	0.882874	0.473761
961	-1.46492	-0.912699	-0.579303	0.264058	0.409988	0.415614	1.87627	0.98961	0.5478
962	-2.44775	-0.880326	-1.41894	0.213152	0.196596	0.410901	1.88044	0.860886	0.298402
963	-1.96303	-0.867136	-1.03864	0.337989	0.346573	0.424075	1.80722	0.959565	0.324433
964	-3.41871	-0.814493	-0.217671	0.363635	0.516377	0.451748	1.9277	0.8499	1.0579
965	-3.81221	-0.781915	-0.631289	0.293971	0.775686	0.541213	1.82769	0.809036	0.421583
966	-2.20714	-0.92792	-0.215285	0.344044	0.522332	0.428149	1.80015	0.860345	0.698254
967	-2.60385	-0.593954	-0.709996	0.386955	0.540093	0.419794	1.90814	0.999358	0.466704
968	-5.75078	-0.784314	-0.0683329	0.435597	0.654301	0.416333	1.85506	1.09807	0.479088
969	-3.52888	-0.767315	-0.449186	0.405909	0.399978	0.440505	1.75245	1.07868	0.148246
970	-3.15005	-0.731691	-0.863217	0.432187	0.497729	0.398367	1.91222	0.996434	0.581921
971	-3.99897	-0.848227	-0.573714	0.448746	0.672963	0.496761	1.82684	0.743066	0.648227
972	-5.33305	-0.800986	-0.644958	0.285499	0.451545	0.275196	1.98556	0.722487	0.57742
973	-2.68003	-0.757993	-0.872873	0.285157	0.577003	0.508736	1.90252	0.750645	0.421065
974	-5.39813	-0.885829	0.109204	0.302957	0.602366	0.543063	1.71279	1.07855	0.216763
975	-0.995729	-0.728696	-0.667186	0.377111	0.48124	0.621279	1.78052	0.768581	0.618174
976	1.02815	-0.775864	-0.195824	0.434998	0.536899	0.494467	1.83565	1.02918	0.490028
977	-2.35066	-0.803833	-1.05938	0.276503	0.609269	0.467456	1.87833	0.700807	0.872383
978	-2.24114	-0.922633	-1.21707	0.579671	0.450529	0.501274	1.89021	0.870956	0.51328
979	-2.53503	-0.843706	-1.01365	0.26254	0.642908	0.468007	1.91434	0.683776	0.456223
980	-2.50323	-1.00706	-0.830843	0.224954	0.62726	0.487812	1.85535	1.01029	0.361703
981	-2.56602	-0.816717	-0.230021	0.471612	0.750958	0.439773	1.96027	0.75483	0.788157
982	-1.41712	-0.743131	-1.31249	0.473148	0.331524	0.489914	1.82172	1.01548	0.765893
983	-1.96279	-0.803381	-0.540041	0.430864	0.630477	0.364443	1.91653	1.17021	0.143489
984	-3.07255	-0.896025	-0.719781	0.507883	0.518841	0.4419	1.74992	1.13162	0.321427
985	-4.00125	-0.848211	-1.18487	0.435297	0.260681	0.514017	1.80579	0.807194	0.462417
986	-4.02821	-0.854676	-0.590372	0.218334	0.36714	0.483037	1.73747	0.941482	0.523976
987	-2.05326	-0.896523	-0.68916	0.20086	0.563659	0.286938	1.86078	1.21893	0.271075
988	-3.51998	-0.784534	-1.06383	0.233701	0.54791	0.395704	1.85317	0.83572	0.51085
989	-3.101	-0.807724	-0.696403	0.649141	0.46566	0.402278	1.77556	1.33791	0.49991
990	-2.48095	-0.775549	-0.497038	0.458177	0.599815	0.514601	1.79673	0.92104	0.256428
991	-4.31315	-0.789791	-0.192605	0.456471	0.498001	0.450104	1.87915	0.752533	0.444009
992	-4.76413	-0.786543	-0.138728	0.232974	0.357229	0.285467	1.98221	0.856891	0.535457
993	-1.19506	-0.854817	-0.955242	0.513199	0.606187	0.419073	1.78719	1.09849	0.379051
994	-3.82225	-0.816522	0.248855	0.296097	0.634879	0.576761	1.74565	1.00453	0.309338
995	-4.36342	-0.954859	-0.306172	0.451587	0.268389	0.53664	1.80392	0.859645	0.191657
996	-3.15197	-0.764105	-0.22373	0.264895	0.631846	0.464968	1.9123	0.871505	0.606008
997	-2.47095	-0.683684	-0.882176	0.358783	0.665248	0.629535	1.71474	0.890052	0.480288
998	-5.08127	-0.820213	-0.217314	0.322753	0.588915	0.608191	1.91783	0.788525	0.32884

## Sheet: FIG1_DEE
posterior	(Intercept)	scale(sqrt.diff.body.mass)	scale(patristic.distance)	pairdietTRUE	pairforagingTRUE	scale(sympatry.sq)	scale(ln.syntopy)	scale(highest.intraspecific.ses)	both.sedentary
1	4.42089	-0.973455	-2.3795	0.317361	0.330229	-0.360733	-0.818831	0.117633	1.14254
2	3.53085	-1.15775	-3.1602	0.776976	0.76727	-0.134666	-0.913237	0.242334	1.60088
3	8.42379	-1.18785	-3.56623	0.623663	0.752156	-0.00327311	-0.982594	0.234514	0.289435
4	0.297012	-1.35248	-4.82536	0.161732	0.865474	-0.268059	-1.00225	-0.972649	1.56342
5	2.04357	-1.40105	-1.62497	0.544438	0.282429	-0.239529	-0.791062	-0.445248	0.380824
6	3.79456	-1.11075	-1.10357	1.06281	0.0857941	0.192144	-1.18048	-0.479259	0.181248
7	8.74619	-0.811113	-5.17462	0.757122	1.0016	-0.227153	-0.6398	-0.272322	0.404336
8	4.54667	-1.03258	-4.58821	0.278243	0.40076	-0.029254	-1.0066	-0.184582	0.199634
9	1.46881	-1.28828	-2.87651	0.734568	0.8829	0.110979	-0.64188	-0.0593361	0.431283
10	1.04063	-1.13654	-2.53367	-0.494385	0.852534	0.0457341	-0.89722	-0.0722102	0.709034
11	1.61206	-1.4941	-1.47892	0.406547	1.00052	0.0418657	-0.740931	-0.244579	1.0232
12	10.3441	-1.03237	-5.31878	0.727308	0.533295	-0.088735	-0.877366	-0.467585	1.13655
13	7.83551	-1.24974	-4.32623	0.990463	0.180969	-0.0398728	-0.981511	-0.217241	0.768366
14	0.30841	-1.07592	-3.3076	0.593374	0.882049	-0.268464	-0.731411	-0.342621	0.672522
15	10.1704	-1.05065	-3.64785	0.977222	0.179727	-0.493436	-0.619939	-0.0526821	1.33758
16	11.7347	-1.21699	-4.60941	1.05896	0.262667	0.0957791	-0.476861	-0.493736	0.729026
17	11.4416	-1.11434	-3.93585	0.672184	0.408421	-0.223716	-0.793888	-0.0531367	1.14944
18	7.65152	-0.933392	-4.4104	0.417343	1.0386	0.0979957	-1.04461	-0.341752	0.875027
19	3.77392	-1.19484	-4.95766	-0.0144545	0.32439	-0.120774	-0.990599	-0.343371	0.64372
20	7.8469	-0.829724	-4.26163	0.438972	0.997461	0.384931	-1.03004	-0.269381	0.559899
21	9.67939	-1.21636	-4.09659	0.112271	0.765393	-0.0273451	-1.17669	0.11821	1.60265
22	7.05145	-1.10405	-2.96807	-0.315084	0.45586	-0.215529	-0.528945	-0.538181	0.131081
23	6.98365	-0.949791	-4.69547	0.388622	0.990466	-0.135152	-0.646642	0.0479698	0.905332
24	10.4759	-1.21281	-3.23304	0.0467515	0.255595	0.0469903	-0.506281	0.0565314	0.475913
25	14.8002	-0.948423	-5.23225	0.48993	1.36421	-0.0986889	-1.10776	0.495189	0.906514
26	5.90271	-1.19621	-3.88323	0.243051	0.741424	-0.197194	-0.933178	0.0863093	0.0899115
27	16.2387	-1.03483	-3.51221	-0.286662	0.89076	0.0792612	-0.744483	-0.109446	0.811603
28	-0.821416	-0.955699	-2.86532	0.621483	1.13882	0.305258	-0.853619	-0.306256	0.610721
29	18.6288	-1.35087	-4.5246	0.24166	0.180098	-0.191287	-0.563831	-0.606225	-0.166815
30	13.1728	-1.18757	-5.46403	0.473648	0.546661	-0.102763	-0.810402	0.0742232	1.48294
31	15.3068	-1.09635	-2.01981	0.523004	0.654636	-0.156555	-0.865256	-0.418376	0.339064
32	7.94229	-1.38939	-4.07945	0.133708	0.876906	0.140532	-1.17688	0.382913	0.520633
33	9.27199	-0.981208	-2.89677	0.803009	0.338774	0.226903	-0.703912	-0.264588	-0.222492
34	10.6426	-1.00977	-2.93043	0.575806	1.05028	-0.171664	-0.867974	0.371952	0.164419
35	13.0049	-1.07505	-4.7969	0.234936	1.11967	0.247785	-1.19261	-0.077049	1.12278
36	9.30489	-1.08287	-5.39768	0.199614	0.298168	0.092465	-1.1103	-0.593595	1.18698
37	3.41868	-1.08675	-0.89538	0.744872	0.900535	-0.174307	-0.953708	0.309194	0.777493
38	13.3329	-1.43573	-4.14957	0.946107	0.689827	0.125671	-0.99229	-0.241723	0.297909
39	-3.59875	-1.04466	-4.07781	0.499963	0.477599	-0.0164892	-1.10081	-0.407116	0.743878
40	2.07189	-1.28601	-3.43971	0.31712	0.376177	-0.409851	-0.851917	0.0346845	-0.176846
41	17.5107	-0.974335	-5.30933	0.241752	0.625262	-0.100793	-0.861469	0.154214	-0.129191
42	6.02197	-1.06911	-3.15055	1.06969	0.4724	-0.0814227	-0.827994	-0.26267	0.833782
43	1.97252	-0.836737	-3.32068	-0.118945	1.70427	0.137244	-1.00473	0.246567	0.720516
44	6.05756	-1.02162	-3.96122	0.760379	1.09747	0.0130642	-0.839422	0.323758	0.136479
45	3.57496	-0.916467	-2.96684	0.087359	0.709177	-0.343297	-0.395577	0.220673	-0.541776
46	11.4032	-1.30525	-3.42021	0.75434	0.831909	0.375838	-1.00742	0.128477	0.992083
47	9.3442	-0.895111	-5.30251	0.195712	0.413063	0.147263	-1.2075	0.215393	0.707897
48	9.2722	-1.00923	-6.23562	0.816397	0.844229	-0.144057	-1.11222	-0.37556	0.831475
49	7.34917	-1.12872	-4.46719	0.0160539	0.729673	0.136624	-0.904612	-0.363354	0.223304
50	-2.58077	-1.36146	-1.3542	0.406234	0.619388	-0.117726	-0.948809	0.0057462	0.0542699
51	5.03671	-1.22369	-4.62902	0.0826935	0.426282	-0.208807	-0.716041	-0.238248	0.680913
52	2.24993	-1.29259	-2.97752	-0.187631	0.518427	0.293669	-0.630998	-0.0426625	0.508766
53	9.45051	-0.750518	-3.56629	0.244308	0.298364	-0.199385	-0.754238	-0.147567	0.749981
54	7.89994	-1.2601	-5.28444	0.226756	0.59358	0.0797282	-0.966852	0.230077	1.14373
55	7.65743	-1.07265	-2.17428	1.02104	0.697647	0.393496	-0.858156	0.215993	0.758754
56	10.0363	-0.924052	-5.00008	0.517096	0.523027	-0.00221042	-0.788297	-0.0629255	0.103285
57	13.1642	-0.937919	-3.5827	-0.0860611	0.825164	-0.0101164	-0.669712	-0.265767	-0.115573
58	9.24654	-1.05421	-3.41622	0.420878	0.962858	-0.00922522	-1.30662	0.102118	0.545452
59	12.4494	-0.919381	-3.89595	1.07868	0.00400462	-0.061893	-0.91065	0.317257	0.437399
60	3.32036	-1.41816	-3.92461	0.277527	0.612651	-0.501266	-0.487855	-0.2755	1.44151
61	6.33836	-1.55301	-3.7889	-0.0719912	0.922841	0.0421148	-1.35136	-0.438436	-0.00648794
62	14.3529	-1.40231	-4.48475	-0.347382	0.712005	-0.581676	-0.773377	-0.609431	1.02854
63	-0.569324	-1.02437	-3.82769	0.723319	0.655455	-0.0179133	-0.911972	0.302386	1.40683
64	0.739833	-0.972376	-2.30894	0.43324	0.321454	-0.0238981	-0.82031	-0.0318453	0.494961
65	9.83081	-1.02824	-3.14259	0.305326	0.109536	-0.196602	-0.919121	-0.429058	0.327319
66	7.84075	-0.95075	-4.21198	-0.294345	0.703483	-0.0586359	-1.48714	-0.255581	0.621288
67	-5.56094	-0.882413	-2.98636	0.381186	0.789499	-0.350045	-0.321202	-0.315494	0.727303
68	10.6651	-1.06108	-3.40123	0.962207	1.28085	0.112567	-0.648688	-0.0469449	0.172037
69	13.9128	-1.37259	-4.81949	0.125558	1.48939	0.00987202	-0.813801	-0.0431492	0.547248
70	13.1907	-0.744208	-4.07455	0.576543	0.461552	-0.0137184	-0.988743	-0.0914167	0.5589
71	15.2277	-0.890178	-4.26747	0.109749	0.884613	0.266169	-1.07441	-0.230981	0.361726
72	11.053	-1.06831	-3.09562	0.171957	0.459169	-0.0560716	-1.11662	0.053898	0.785707
73	11.0926	-1.17501	-4.84841	0.413179	0.228217	-0.30339	-1.08243	-0.074986	0.976272
74	3.37938	-1.12713	-4.89808	-0.231629	0.898743	0.146639	-0.857208	-0.00247831	0.804026
75	5.98564	-0.562996	-3.6493	0.253993	0.265943	-0.189567	-1.00736	-0.165353	0.653851
76	-0.0699546	-1.10316	-3.35464	0.789637	0.902245	-0.115411	-0.73856	0.157637	0.854764
77	10.5549	-0.997927	-6.25211	0.613146	0.910001	0.0829809	-1.02638	0.191946	0.524606
78	8.20262	-1.38388	-4.61732	0.519934	0.25479	-0.171836	-0.824012	-0.398914	0.771981
79	-6.2861	-1.27203	-1.83895	-0.295534	0.232388	0.37921	-1.34991	-0.480692	1.09279
80	2.65867	-0.886242	-4.12904	0.465259	0.902104	-0.0466736	-1.04753	-0.171186	1.43739
81	7.46778	-0.836076	-4.31485	0.39365	0.412728	-0.0391863	-0.485235	0.00193244	0.61697
82	10.1027	-1.4399	-3.78443	0.259681	0.617723	-0.29405	-1.0508	-0.223724	0.939219
83	2.6366	-0.986689	-3.65485	0.504788	0.332522	-0.199947	-0.537749	0.539051	0.756792
84	3.63561	-0.990868	-3.39691	0.627745	1.15335	-0.10118	-0.750064	-0.655553	0.772685
85	12.5564	-1.02628	-2.29202	-0.00625755	0.99744	-0.247639	-0.919007	0.17286	0.895076
86	12.2775	-0.946057	-5.27879	1.02859	0.565277	0.258205	-1.14964	-0.149968	1.10767
87	6.1815	-0.906181	-3.26041	0.391637	0.76135	-0.111862	-0.69517	0.0100408	0.750086
88	2.83772	-0.812854	-4.03207	-0.168301	0.496187	-0.0467199	-0.787665	0.0281151	1.22302
89	11.0299	-1.00506	-5.20511	0.507265	0.965954	-0.0280334	-0.864767	-0.304914	1.37641
90	-0.291968	-1.12239	-2.53643	0.713083	-0.115106	-0.0657555	-1.01476	0.497698	1.09268
91	5.16002	-1.39588	-4.45441	1.25383	0.600021	-0.124581	-0.979933	-0.199434	1.7942
92	-7.37429	-1.01532	-6.11617	0.0888391	0.829451	-0.469609	-0.27289	-0.101301	0.413831
93	5.29394	-1.20043	-2.4695	0.954948	0.754402	0.179451	-1.12039	-0.16587	0.929595
94	6.42665	-1.36916	-4.27635	0.356003	0.858797	-0.00276819	-0.953205	-0.473223	0.940119
95	-0.275283	-1.09576	-2.45292	0.526941	0.607523	-0.0779908	-0.711936	-0.513619	0.0162433
96	0.874807	-0.978144	-2.70919	0.00591635	0.708603	0.039635	-1.05635	-0.0583158	0.0494698
97	4.39195	-1.54511	-4.12033	0.647728	0.56738	0.232795	-1.09114	-0.349063	0.515344
98	-3.09409	-0.940522	-3.01499	0.159313	1.0626	0.00408871	-1.08174	0.0703023	0.433414
99	27.742	-1.21218	-3.8621	0.812019	0.367262	-0.144228	-1.10358	-0.414251	0.962686
100	5.17749	-1.05505	-4.1598	0.804727	0.828942	0.0383397	-1.10184	-0.659081	0.629754
101	4.32683	-1.29823	-1.20957	0.43253	0.238543	-0.394267	-0.838758	0.509787	1.14373
102	8.07898	-1.24984	-2.91626	0.975536	0.786062	-0.00853601	-0.731042	-0.281032	0.544537
103	0.669144	-1.27964	-4.12604	0.53907	0.653233	0.0417318	-0.739115	-0.191624	0.563752
104	14.739	-0.993062	-4.65679	0.396202	0.280913	-0.310402	-0.213934	-0.528118	0.418712
105	4.07007	-1.08273	-3.31408	0.244043	0.521956	0.167386	-0.725058	-0.224029	0.304793
106	9.5826	-1.15284	-2.4698	-0.0791996	-0.374499	-0.143866	-0.77409	-0.21736	-0.161231
107	-2.24291	-0.893295	-2.08364	0.510812	0.883283	-0.258175	-1.00609	-0.0772351	0.987201
108	-1.66573	-0.909912	-2.81263	0.317601	1.14454	-0.0344295	-0.750401	-0.456476	0.89376
109	3.40825	-1.15035	-1.25703	0.338412	0.589105	0.123062	-1.19689	0.210951	-0.0665877
110	5.32687	-1.26893	-4.53929	0.439517	1.1814	-0.266284	-0.638133	-0.18451	0.956718
111	6.42663	-0.95003	-4.04765	0.320392	0.993715	-0.201455	-0.83409	0.000917994	1.588
112	3.69775	-1.41688	-5.61711	-0.0110288	1.01445	-0.164778	-0.900756	-0.212353	1.01893
113	21.1746	-0.976851	-4.98238	0.721564	1.01509	-0.199239	-0.875312	-0.514917	1.57751
114	12.4698	-0.850194	-4.90318	0.539799	0.815214	-0.422704	-0.551373	0.215654	0.657502
115	4.55537	-0.746779	-4.10905	0.661528	0.481046	-0.256676	-0.430902	-0.531124	-0.108759
116	18.9678	-1.32942	-4.28783	0.299347	0.346917	-0.224481	-1.03862	0.192366	1.15136
117	1.7418	-0.867945	-4.37632	0.703297	0.570655	-0.340053	-0.908737	0.0482694	0.713416
118	5.82481	-0.909607	-3.80861	0.65957	1.25442	0.215365	-1.09296	0.211267	0.147645
119	4.5513	-1.12299	-3.22712	0.602602	0.668021	-0.0290348	-0.756969	-0.197531	0.0701332
120	8.85407	-0.889615	-4.06724	0.455413	1.02496	-0.197382	-0.871302	0.115636	0.709598
121	6.47618	-1.22726	-4.72541	0.401667	0.299439	-0.106976	-0.847655	-0.200033	0.2634
122	6.77665	-1.32075	-1.98771	1.10412	0.496765	0.0481679	-0.814065	0.172003	0.58179
123	3.38562	-1.08528	-3.56591	0.643187	0.620152	0.221173	-0.562679	0.0879649	1.07844
124	0.979444	-1.30556	-3.01312	0.0760281	0.779844	0.257701	-1.06912	-0.281066	0.166519
125	8.21539	-0.859271	-4.80589	-0.223554	0.605571	-0.0127155	-0.625274	-0.642902	0.250098
126	11.8626	-1.11624	-3.56959	0.341445	0.402654	0.00989555	-0.659686	0.279606	0.97328
127	-0.198206	-1.08962	-3.15825	0.666107	0.328507	-0.0248711	-1.05827	0.0614146	0.370452
128	6.14449	-0.690387	-1.91933	0.221025	1.22559	0.172442	-1.14906	0.139832	2.15516
129	4.98714	-1.17108	-4.16679	0.452688	0.273239	-0.327324	-0.854366	-0.57937	1.02283
130	3.87994	-0.780883	-3.70343	0.304432	0.762284	-0.158471	-0.749003	-0.320527	0.90616
131	18.3003	-1.02141	-3.51599	0.099298	1.14829	-0.00653732	-1.07792	-0.639686	0.322617
132	0.766641	-1.11107	-2.59752	0.15651	0.221594	0.0572528	-0.861656	-0.201154	1.23726
133	12.7275	-1.00135	-2.73636	-0.304933	0.513634	0.23388	-1.0282	-0.204329	1.87882
134	13.001	-1.25766	-3.45799	0.774977	0.984247	-0.318536	-0.747484	0.129589	0.863362
135	1.28141	-1.61177	-0.3974	0.462506	1.11603	-0.276011	-0.488222	0.00711425	0.455135
136	5.31252	-1.49278	-3.50612	0.337815	0.78071	-0.286242	-0.749544	-0.294811	1.38937
137	6.60829	-0.652505	-4.74762	0.216443	0.373525	-0.169131	-0.520276	0.284184	0.654017
138	-0.431827	-1.30866	-2.96518	1.10668	0.698886	0.151378	-1.14335	0.279338	0.415497
139	6.6251	-1.0891	-2.98841	0.303071	0.54474	0.031585	-0.676652	0.218947	0.614113
140	11.6611	-1.08169	-4.81949	1.11364	0.620741	-0.420519	-1.16212	-0.363128	1.03458
141	9.92717	-0.93529	-4.15887	0.703823	0.770589	-0.359011	-0.693338	-0.0396776	0.399718
142	3.23358	-0.67241	-3.74867	0.385685	1.33589	0.0561705	-0.67954	-0.214825	0.431441
143	12.6284	-1.06061	-3.31926	0.381348	0.867393	-0.300831	-0.862436	-0.281731	0.736716
144	10.1962	-1.28731	-3.97351	0.258167	0.574132	0.119755	-1.21937	-0.0643547	0.916304
145	3.42711	-1.48652	-4.39444	0.0180794	1.03723	-0.00549089	-0.880399	0.175473	0.5187
146	4.88304	-1.24542	-4.74992	0.0739357	0.508121	0.00687978	-0.509	-0.0791133	0.873399
147	7.29603	-0.944031	-3.48414	0.131523	0.769215	-0.364814	-0.862601	0.100095	0.141096
148	6.59035	-0.889066	-3.19567	0.403346	0.584256	0.0704497	-1.04471	-0.725939	1.19299
149	10.4286	-1.17931	-3.32827	0.803235	0.721107	0.00796897	-0.66672	0.142315	0.853174
150	28.9559	-1.31672	-4.49085	0.094103	0.81451	-0.125099	-0.81024	-0.335394	0.593432
151	3.07669	-1.56874	-4.0862	0.515665	0.894706	-0.519528	-0.956231	-0.529207	0.100938
152	11.5294	-1.09016	-2.33412	0.320805	0.493649	0.058369	-1.13897	0.537288	1.0269
153	8.15051	-0.958931	-2.92517	-0.289612	0.34533	-0.0314176	-1.15673	-0.13688	1.0038
154	3.77215	-1.17924	-3.47969	0.494479	0.645215	-0.388949	-1.10832	-0.273511	1.17476
155	-3.62811	-1.09639	-1.87215	-0.0361465	0.175652	0.0351286	-0.998159	0.274522	0.918847
156	7.90547	-1.08154	-5.07729	0.616525	0.740947	-0.156253	-0.701533	-0.221833	0.763895
157	7.5331	-1.04037	-5.32138	0.183066	1.15811	0.128443	-0.816146	-0.267392	0.699213
158	14.8549	-0.902303	-4.7483	0.594631	0.528359	-0.0598405	-0.527309	0.169184	0.180704
159	9.95343	-1.08481	-2.3395	-0.319445	1.01205	-0.151961	-0.88962	-0.270017	-0.485343
160	7.2339	-0.910455	-3.17701	-0.0786805	0.106494	-0.190834	-1.1232	-0.166383	0.426147
161	13.0745	-1.34225	-2.52887	1.13528	1.04662	0.154202	-0.906767	-0.0463444	0.769009
162	12.8808	-0.987167	-4.18779	0.602394	1.25229	-0.218044	-0.775133	-0.0214711	1.4197
163	18.3987	-1.08616	-4.1182	0.397738	0.698288	-0.251021	-0.553138	-0.0232588	0.971409
164	10.663	-1.35925	-2.64788	-0.197532	0.681456	-0.0531722	-1.02925	-0.14912	0.453236
165	8.27507	-0.7445	-4.65183	0.33787	0.992837	0.113383	-0.635315	-0.765505	1.54123
166	4.41512	-0.999845	-3.30374	0.549916	0.274528	0.2824	-0.764041	-0.281948	0.256994
167	11.6807	-1.13501	-2.08488	0.747949	0.884752	-0.255324	-0.881383	-0.412273	1.14321
168	14.8166	-1.11228	-4.94312	0.128819	0.214223	-0.201969	-0.973988	0.0183748	-0.190743
169	3.61674	-1.26394	-4.67868	0.350584	1.10745	0.0957035	-0.995544	-0.377836	1.64542
170	4.31884	-0.867236	-2.72553	0.74844	1.32868	-0.0903284	-0.947056	0.368368	1.28438
171	15.8025	-0.66258	-0.426053	-0.0357642	0.858971	-0.0468407	-0.987906	0.28442	1.10231
172	1.47348	-1.18356	-2.78206	0.682492	0.337595	-0.142198	-0.889903	-0.388838	1.10949
173	15.0978	-1.24054	-3.43886	0.358345	0.433148	0.00215706	-0.878068	0.0820915	-0.0264733
174	7.40524	-1.3549	-2.2011	0.719835	0.331011	-0.108991	-0.89723	-0.176307	1.12683
175	0.47718	-0.923505	-2.04506	0.212486	0.261628	-0.0275869	-0.926613	-0.356971	0.672459
176	21.391	-1.24851	-6.22628	0.283975	0.636749	-0.374619	-0.58586	-0.0584186	0.713954
177	10.5388	-1.07636	-4.77955	0.497669	0.916152	-0.0466643	-0.786498	0.526756	0.594353
178	14.4107	-0.908647	-4.32032	0.244026	0.298075	-0.166688	-0.680738	-0.348795	-0.744512
179	7.58444	-1.68977	-3.81044	0.0719756	0.844511	-0.292515	-1.25355	0.0481615	0.332014
180	3.51749	-1.0786	-5.4746	0.497758	0.519213	-0.252533	-0.594695	-0.506116	-0.0475135
181	3.55741	-1.22533	-1.97602	0.200014	-0.5765	-0.343172	-1.02079	-0.64245	0.959092
182	16.8374	-1.08407	-6.32268	-0.123655	0.62279	-0.341473	-0.450675	-0.379553	0.675185
183	2.15636	-1.1097	-2.99808	0.472139	0.760401	0.331818	-0.675497	-0.806143	0.447043
184	13.0987	-1.1342	-2.84545	-0.139513	0.840094	0.016807	-0.896179	-0.0573377	0.200919
185	12.934	-1.30105	-4.13938	1.21333	0.973838	0.00694988	-0.587375	-0.560689	0.0827144
186	13.2618	-1.04367	-6.39343	1.29019	1.1043	-0.159474	-0.739212	-0.392624	1.32091
187	-8.16751	-1.00547	-4.27459	0.48586	0.484565	0.110015	-0.737386	0.372046	0.531537
188	8.40229	-0.81198	-5.9145	0.687592	0.700979	0.107761	-0.765592	0.115031	0.316539
189	10.0586	-0.643474	-5.6715	0.140575	0.555854	0.0533301	-0.958646	-0.673428	0.361674
190	13.0607	-1.00979	-5.98522	-0.240534	0.853975	-0.0714599	-0.751092	-0.348526	1.19768
191	8.74267	-1.00538	-6.02455	0.650089	0.6679	0.142083	-0.697553	0.11534	1.16814
192	8.79407	-0.641323	-6.17764	0.541846	0.666752	-0.0144579	-0.840338	-0.0482546	0.647711
193	4.05278	-0.961755	-3.16669	0.669861	0.521458	0.0118121	-0.884492	-0.201016	0.275809
194	14.255	-0.890641	-2.6433	1.00057	0.706918	-0.265275	-0.697772	0.246926	0.787628
195	12.4808	-0.990237	-5.54559	0.461356	1.44852	-0.0250932	-1.23446	0.210294	1.66569
196	15.0468	-1.14144	-5.33129	0.773732	0.873204	0.0649997	-1.09131	-0.276229	0.82591
197	16.022	-1.37372	-4.70038	0.359178	1.08267	-0.633354	-0.586019	-0.27312	0.537446
198	8.84623	-1.47559	-4.12696	0.327183	-0.302287	0.239765	-0.706622	-0.735498	0.206637
199	6.1246	-0.915874	-2.33294	0.361846	0.99167	-0.462868	-0.702681	0.0392115	0.742538
200	3.35962	-1.09543	-3.03965	0.442323	0.333756	0.146231	-0.936831	-0.17458	0.578113
201	5.81023	-1.17614	-3.9951	0.489461	0.691465	0.015369	-0.919485	0.143007	-0.536964
202	6.01102	-1.07192	-5.2794	0.180163	-0.199313	0.171766	-0.764265	-1.06192	0.814953
203	5.9247	-0.79961	-5.3588	-0.329506	-0.123221	-0.477026	-0.873532	-0.0252951	0.521987
204	1.01132	-1.40411	-2.5075	0.309258	0.105983	-0.178598	-0.976394	-0.240762	0.969164
205	3.79685	-1.20408	-3.77474	0.127891	0.133594	-0.339909	-0.853136	0.290058	0.766649
206	8.76454	-1.00385	-2.85776	0.632092	0.747258	-0.326295	-0.600234	0.31325	0.688021
207	0.77659	-1.27653	-2.06724	0.222954	1.16223	0.328712	-0.964021	-0.736212	1.55487
208	19.5477	-1.13004	-2.81824	0.352227	0.732879	0.0605334	-0.869899	0.79984	0.757482
209	3.97009	-1.40112	-1.62257	0.0527085	0.980872	-0.285934	-0.970464	0.0264955	0.419049
210	1.2294	-0.881066	-2.67898	0.431688	0.905517	-0.13832	-0.774585	-0.107341	0.98428
211	3.27611	-1.11388	-3.20784	0.737778	0.982328	-0.275424	-0.680623	-0.118972	0.189054
212	-1.03435	-1.10374	-3.24907	0.0569867	0.808285	0.22429	-1.10686	-0.113097	0.562472
213	2.38256	-0.807603	-4.14254	-0.169342	0.34803	-0.344093	-0.591138	-0.619038	0.648133
214	14.3524	-1.47618	-1.53443	0.692286	0.635222	-0.253119	-1.08864	0.164265	0.708135
215	9.09661	-1.24613	-4.64841	0.447881	0.382977	-0.00757765	-0.83157	-0.290715	1.28665
216	-1.5052	-1.00374	-3.12796	0.167394	0.588007	0.0154716	-0.462626	-0.390469	0.699666
217	8.52644	-0.86372	-4.32073	0.242982	0.775804	-0.211732	-0.877265	-0.0554359	-0.506296
218	3.22465	-1.14024	-1.37171	0.690034	0.740299	-0.279567	-0.945403	-0.222132	0.924199
219	-2.73667	-1.07196	-1.64472	0.982711	0.566693	-0.0137001	-0.844654	-0.151698	0.310974
220	16.6274	-0.647985	-4.21463	0.809771	1.10368	0.228674	-1.13343	-0.0597315	0.506116
221	20.2766	-1.25638	-4.8823	0.481575	0.980484	-0.0332499	-1.10756	-0.340392	0.427287
222	5.55086	-1.12147	-3.17302	0.418254	0.916315	-0.415838	-0.988062	0.333356	0.666644
223	-8.43456	-0.560403	-3.22807	0.841885	0.660037	-0.00810499	-0.495619	-0.0216914	0.339597
224	1.01411	-1.062	-3.74878	0.357443	0.371191	-0.252216	-0.470175	-0.202385	0.618331
225	2.27153	-1.27157	-3.52553	0.731181	0.623027	0.0900664	-1.17116	-0.449192	0.600054
226	11.7527	-0.983516	-3.21522	0.457674	0.503827	0.0768474	-0.900674	-0.477376	1.76141
227	6.64208	-1.03581	-4.59837	-0.106174	0.387972	0.249185	-0.921718	-0.562424	1.18682
228	-2.27793	-1.05549	-3.71506	0.145565	0.754883	-0.278242	-0.815174	-0.435933	0.455657
229	6.76356	-1.45082	-3.23823	0.1518	0.288491	0.465127	-1.1	-0.356122	1.28351
230	6.30134	-1.02196	-4.21369	-0.0170593	0.615853	-0.0357486	-0.866598	-0.306462	1.35143
231	0.659059	-1.10018	-3.29465	0.614915	0.657536	0.099229	-0.48177	-0.300485	0.773474
232	11.9039	-1.08057	-5.31334	0.525792	0.498272	-0.0832016	-0.535695	0.0542063	1.00146
233	8.3398	-1.02203	-2.488	0.775763	0.625212	-0.0380265	-0.74887	-0.474662	0.139399
234	17.3323	-0.919221	-3.98964	0.786739	0.549803	-0.0766934	-0.926095	-0.612817	0.339666
235	3.56178	-1.22277	-4.32703	0.0515179	0.651919	0.106907	-1.00273	0.21654	0.738868
236	10.629	-1.24306	-2.4969	0.543012	0.624327	0.197794	-0.880582	-0.554607	1.30634
237	15.1165	-0.801522	-5.82382	0.807136	1.36123	-0.356047	-0.655909	0.163177	0.444031
238	0.428885	-1.36007	-3.52001	1.15917	0.739833	-0.133696	-0.887552	-0.0404006	0.591598
239	5.75755	-1.05138	-2.98707	0.289293	0.997378	-0.224266	-0.977372	-0.107149	1.22714
240	16.0108	-1.16552	-4.91581	0.203022	1.12731	-0.0743655	-0.547051	0.0692457	0.292121
241	9.503	-1.21378	-4.49699	0.550258	0.613076	-0.197719	-1.05539	-0.094545	0.675673
242	3.74557	-0.826416	-3.23948	0.634726	0.561932	0.29523	-1.14804	-0.486456	0.761984
243	9.08028	-1.05569	-3.2651	0.154978	0.285874	-0.064979	-0.684323	-0.702406	2.2295
244	5.34348	-1.01916	-3.37289	0.875702	0.605515	-0.0886722	-0.890029	-0.362747	0.695538
245	4.65275	-1.24663	-4.51316	0.512994	1.02671	-0.179562	-0.642824	-0.587091	0.409185
246	-4.01126	-1.21574	-4.01054	0.207543	0.938321	-0.0889125	-1.05872	0.0895982	0.909661
247	17.8024	-0.912415	-4.34676	0.640039	0.587036	0.0842035	-0.777293	0.481313	0.306699
248	1.66274	-1.30923	-4.37427	0.397293	0.72665	-0.0339726	-0.682212	0.0230553	1.22696
249	9.46763	-0.68044	-4.43396	1.45405	0.705971	-0.118203	-0.839102	0.00517364	0.248821
250	7.15117	-0.863878	-4.12819	-0.230326	0.979861	-0.284882	-0.683503	-0.0766041	-0.138533
251	-0.229104	-0.74942	-4.05898	0.693105	0.347366	-0.33061	-0.722065	-0.368511	-0.24327
252	3.71263	-1.02194	-2.91082	0.253555	0.201316	-0.242287	-1.01154	-0.146918	0.679451
253	7.25028	-0.885511	-5.77731	1.40065	0.836273	0.115139	-1.04341	-0.544276	1.0183
254	5.53874	-1.34483	-3.86095	1.04351	1.39007	-0.0204101	-0.697261	-0.0965578	1.057
255	16.3183	-1.09558	-5.47509	0.744006	1.00915	-0.244777	-0.769483	-0.357024	1.42399
256	14.5956	-1.10783	-4.97305	0.323647	0.586681	-0.103377	-0.836247	-0.432672	0.433904
257	7.41741	-1.09422	-3.4976	0.121752	0.844469	-0.0743045	-0.416161	-0.0386966	0.920793
258	6.30033	-1.30048	-5.37841	0.496502	0.387139	0.258356	-1.09799	0.203325	1.11331
259	8.37831	-1.07487	-2.92086	0.821574	1.56073	-0.101003	-0.844466	-0.0358076	0.633328
260	0.0426557	-1.14261	-4.20628	0.626328	0.76638	-0.208956	-0.86374	0.278862	0.427735
261	-9.50576	-0.864718	-2.58872	0.255106	0.00788034	-0.00104746	-0.907426	-0.86494	1.41775
262	2.49151	-1.36319	-1.767	0.29229	0.842633	-0.117584	-0.289541	-0.753434	-0.443001
263	9.47875	-0.967005	-4.94328	0.457008	0.527165	-0.169583	-0.554643	0.0535411	0.156798
264	1.6051	-1.0685	-3.26225	0.341571	0.407183	-0.0992442	-1.07719	-0.171474	1.4923
265	7.43878	-0.946025	-3.87864	0.584074	0.736824	-0.0453199	-0.795222	-0.108758	0.266553
266	4.67954	-1.03007	-5.38105	0.628628	0.451843	0.0764717	-0.55032	-0.264286	0.622113
267	5.32918	-0.913464	-5.64067	0.301041	1.0369	0.18191	-0.439474	-0.238503	0.506141
268	4.216	-1.13309	-3.12054	1.28977	0.184298	-0.223958	-1.04818	-0.271029	0.522446
269	2.23449	-1.03198	-2.51748	1.28009	0.902289	0.0186707	-1.16623	0.182562	0.230618
270	8.76389	-0.985216	-2.72353	0.578519	0.750389	-0.198203	-0.946155	0.0853517	1.44804
271	4.26505	-0.918724	-4.15019	0.744891	0.296923	-0.23419	-0.916669	-0.117765	0.644932
272	16.0128	-0.77927	-1.78837	0.531177	1.18038	-0.181006	-1.03311	-0.38442	0.466984
273	11.7943	-0.92893	-4.09109	0.662301	0.512789	-0.176142	-0.936877	-0.0163848	1.03839
274	8.51191	-1.32324	-2.45285	0.415616	0.897451	-0.0613526	-0.961622	-0.465237	1.60971
275	6.8359	-0.962466	-2.73716	0.805103	0.87513	0.162539	-1.01298	-0.189787	0.956864
276	7.62434	-0.882593	-1.46903	0.676667	0.573894	-0.261227	-0.888029	-0.321931	-0.125731
277	22.6443	-1.1373	-6.57123	0.259962	0.856764	-0.303685	-0.566582	-0.208443	-0.0971483
278	-4.37858	-1.33309	-4.64532	0.276406	0.37237	-0.0382207	-0.982004	-0.297332	2.00833
279	14.9346	-0.970867	-3.88588	0.61437	-0.0922423	0.278098	-1.01213	0.115076	1.83415
280	17.8131	-1.11051	-5.75644	-0.00417373	0.283057	-0.281023	-0.742668	-0.125196	1.31461
281	-5.64155	-0.877712	-5.08112	0.561405	0.938277	-0.226282	-0.875267	-0.396839	1.07095
282	17.06	-0.92323	-6.52174	0.114014	0.627572	0.0350194	-0.9191	0.166351	0.607978
283	5.51609	-0.93808	-3.25554	0.473825	0.109848	-0.2848	-0.802934	-0.0833645	1.17815
284	14.9592	-1.44643	-2.7585	0.585077	0.540697	0.223266	-0.625882	-0.286089	0.470797
285	8.29317	-1.08097	-2.39492	-0.166504	0.897405	-0.0761041	-0.861944	-0.131327	1.00802
286	9.30003	-1.38868	-3.04436	-0.155343	0.654807	-0.0324866	-0.882107	-1.03687	1.62954
287	9.11913	-1.01158	-4.76225	0.475236	0.641711	0.162819	-0.891678	0.0843011	0.108829
288	4.94535	-1.11569	-5.24497	0.227348	0.781405	0.0947242	-0.86596	-0.230558	-0.482105
289	15.578	-0.867923	-4.03624	0.118098	1.40086	-0.387398	-0.957656	0.179209	0.538233
290	6.98449	-0.874677	-2.01743	0.721795	0.603504	-0.383844	-1.09987	0.0783815	1.446
291	5.84991	-1.02598	-1.17278	0.39796	0.889628	-0.101761	-0.834917	-0.200253	1.0434
292	3.73985	-1.15671	-4.65956	0.606612	0.793556	-0.0290823	-0.891284	-0.629994	0.991878
293	13.1475	-1.04392	-5.99559	-0.334126	1.17272	-0.15389	-0.768526	-0.00586253	0.635367
294	8.85005	-1.38837	-4.42646	0.687551	0.615558	0.287947	-0.852922	-0.0975791	0.497491
295	6.33356	-1.00968	-4.82367	0.223889	0.270138	0.145675	-0.662987	-0.286736	0.528875
296	8.55406	-0.869169	-4.94052	0.546356	0.280593	0.1384	-0.796231	-0.0255257	-0.142069
297	7.47852	-1.12029	-2.85788	0.779385	1.39179	-0.407637	-0.358406	0.432386	0.138777
298	4.66409	-1.32114	-3.67058	0.410857	0.895951	-0.132614	-0.562084	0.0981124	0.749522
299	2.55811	-0.925822	-2.81152	0.842385	0.180887	-0.160414	-0.736634	-0.145985	0.538164
300	6.51456	-0.766929	-2.09377	0.31048	1.1284	-0.207117	-1.05785	-0.126494	0.876318
301	10.9933	-1.25047	-4.32957	0.433755	0.646762	0.400422	-1.06449	-0.465794	0.374866
302	13.7932	-1.1305	-3.4392	0.569024	0.736789	0.265176	-0.906083	-0.845246	-0.583439
303	13.2154	-1.23153	-4.02473	0.602756	0.866248	-0.131912	-0.866492	0.295816	1.12137
304	12.3378	-1.14076	-3.79922	1.20582	0.910268	0.0105443	-0.524455	-0.270245	0.666391
305	8.48284	-0.895269	-4.79114	0.0604524	0.55095	-0.261748	-0.63938	-0.245843	1.0821
306	18.1396	-1.29833	-4.56492	0.512402	9.93907e-05	-0.157913	-0.739131	0.427036	0.706173
307	8.95815	-1.16955	-5.10313	-0.00728455	0.240869	-0.0372213	-0.80574	-0.0348097	0.691793
308	7.0672	-1.14083	-2.32434	0.457084	0.0115657	0.047131	-0.750957	-0.624587	1.03186
309	14.8823	-0.977192	-4.06687	0.206358	0.581833	0.0849079	-0.789387	-0.680693	1.06767
310	15.229	-1.0087	-2.96032	0.363678	0.634467	0.165762	-1.09236	-0.238298	0.668296
311	-2.56124	-0.808468	-3.65028	0.673114	0.628427	-0.132225	-0.506283	-0.0443621	0.482325
312	11.4378	-0.919207	-3.37927	0.897022	0.345112	-0.0104415	-0.859436	-0.0816654	0.23148
313	-3.57329	-0.921219	-4.02842	1.0603	0.598504	0.0507001	-0.845808	0.220013	1.31546
314	12.6303	-1.44687	-5.07952	0.554071	0.617183	0.0392849	-0.954125	-0.272847	2.14604
315	9.27002	-1.10689	-5.08943	0.150677	0.98413	-0.0106705	-0.986577	-0.167041	-0.112125
316	1.44309	-0.909036	-5.8383	0.199524	0.509604	-0.330898	-0.73881	-0.035147	0.819793
317	4.42226	-0.954163	-3.17107	0.981894	0.619593	-0.0490638	-1.01324	-0.0426474	1.23556
318	10.8751	-0.919269	-3.22334	0.242159	0.553977	0.0568075	-0.876246	-0.0710458	0.352701
319	1.33436	-1.28544	-3.28376	0.358326	0.71348	-0.113076	-0.575634	-0.0349505	1.19288
320	14.4771	-0.823716	-4.90385	0.782689	1.21662	-0.00188857	-0.838758	-0.113364	0.957474
321	0.775853	-1.12118	-2.74486	-0.989439	0.0941117	-0.419261	-0.832647	-0.753535	0.093744
322	10.1088	-0.951525	-4.10699	-0.265315	0.780761	0.132065	-1.06669	0.223087	0.60296
323	11.0825	-1.00161	-3.79253	0.204448	0.80123	-0.166672	-0.658699	-0.79744	0.490902
324	22.9196	-1.29571	-5.01062	-0.342005	0.582494	-0.131931	-0.693972	-0.0399634	0.401761
325	-2.03111	-0.930902	-3.71675	1.01128	0.504583	-0.0812123	-1.00376	-0.300189	1.24412
326	10.2361	-0.903934	-4.63546	0.142072	1.30516	-0.256204	-1.19321	-0.137141	0.9375
327	10.87	-1.29319	-2.72055	0.271257	1.0314	-0.146373	-0.839169	-0.0765319	0.954529
328	9.16033	-1.49381	-2.984	-0.0769407	0.630801	0.124651	-0.864663	-0.562076	0.781027
329	5.89368	-1.04149	-2.59148	0.896604	0.462736	-0.423789	-0.600068	-0.588066	0.467971
330	6.4464	-0.523582	-6.01632	0.500346	0.762722	-0.315732	-0.853495	0.559861	1.47727
331	4.27295	-0.98355	-3.14604	0.0508087	0.727862	-0.0858378	-0.964149	-0.196894	0.519948
332	11.4363	-0.726051	-5.09029	0.413363	0.810079	-0.0521349	-0.403705	-0.10859	0.999202
333	2.66689	-0.819444	-3.73792	-0.353021	0.503885	-0.147853	-0.96357	0.127133	0.987403
334	9.66487	-1.21467	-3.982	0.377539	0.641681	-0.194463	-0.940156	-0.168151	-0.00428426
335	5.13995	-0.946481	-3.51884	0.392555	0.922028	-0.0768651	-0.932174	-0.175788	0.262358
336	21.8685	-0.98509	-2.78142	0.449665	0.364392	0.0348301	-0.753433	-0.00553218	0.505873
337	4.21809	-1.24164	-2.77612	0.854747	0.499788	-0.218354	-0.907022	-0.00297388	1.15961
338	6.93622	-0.966126	-5.28737	0.500071	0.284192	-0.108447	-0.843596	-0.120851	1.40206
339	7.1506	-0.922121	-4.56117	0.865725	0.595457	-0.113247	-0.899242	-0.186892	0.741727
340	12.5633	-0.967897	-5.07551	0.500404	0.622713	-0.255965	-0.663588	0.192988	0.886636
341	18.1259	-0.886559	-4.24484	0.730097	0.729674	-0.154689	-1.0734	0.175895	0.256178
342	6.43881	-1.28969	-3.58815	1.05573	0.543542	-0.188072	-0.684917	-0.597832	0.84736
343	4.07697	-1.25172	-3.03917	1.00175	0.851546	0.132709	-0.64104	-0.776712	0.49592
344	20.7228	-0.934096	-4.34125	-0.20867	0.631495	0.0115063	-1.00039	0.470217	-0.196419
345	15.0727	-1.10351	-2.78055	0.13134	0.11025	0.0989821	-0.887291	0.0431178	0.465591
346	4.31147	-0.866029	-5.05534	0.285606	0.906441	0.288344	-0.776958	0.213078	1.95797
347	16.6728	-0.628609	-4.33457	0.222766	0.556136	0.149565	-1.16957	0.0898028	0.413157
348	8.07737	-1.00517	-3.04636	0.465983	0.704858	-0.249369	-0.854216	-0.384386	0.463683
349	10.013	-0.985819	-3.09332	0.658577	0.812995	-0.380676	-0.673793	0.00776835	0.784668
350	9.89015	-0.995158	-4.43909	0.616815	1.14328	-0.052573	-0.741074	-0.450616	1.10748
351	3.06716	-1.0443	-3.93634	-0.0227792	0.634972	0.0164036	-0.822034	-0.414544	1.03358
352	6.00649	-1.05957	-1.98517	0.32743	0.236687	-0.1201	-0.846951	-0.161045	0.99094
353	17.8298	-0.775284	-5.32269	0.961862	0.218938	0.0440507	-0.464011	-0.377717	0.240888
354	15.099	-1.26864	-4.99657	0.630158	0.439455	-0.29626	-0.613612	-0.0815486	1.23858
355	6.08992	-0.983017	-2.71565	0.0301114	1.29326	0.271441	-0.743184	-0.17367	-0.249732
356	2.81803	-0.970434	-3.3613	0.30966	-0.168195	0.0235478	-1.24197	0.194739	1.13934
357	18.0244	-1.16581	-5.77727	0.779002	0.333681	0.120308	-1.07604	-0.289669	0.819573
358	7.13365	-1.50738	-3.34515	0.590986	1.16612	0.0774502	-0.563632	-0.209104	1.99338
359	4.20825	-1.27111	-2.82283	0.670121	0.749731	-0.239649	-0.690423	-0.433953	0.478168
360	2.62973	-1.42802	-3.19998	0.929364	1.41182	-0.0526329	-0.657813	-0.0732083	0.189344
361	8.59585	-1.02807	-3.78498	-0.521022	0.783044	-0.123806	-0.685842	-0.00463382	0.709157
362	14.0049	-0.896622	-6.50407	0.396921	0.232992	0.0173549	-0.864296	-0.319726	0.79397
363	7.52688	-1.19557	-6.54953	0.30752	-0.0275329	0.244435	-0.953057	-0.149343	0.471973
364	9.75037	-1.15252	-4.16816	0.798643	0.897026	0.153875	-0.891687	-0.365474	0.691363
365	10.0783	-1.08362	-4.89824	0.174297	0.770976	-0.229395	-1.28817	-0.932954	1.36132
366	14.8948	-1.07967	-3.72694	0.450428	0.554535	-0.0219467	-0.82411	0.111771	1.40059
367	7.35426	-1.26344	-2.73572	0.0698887	0.713447	0.0606602	-0.723325	-0.204384	0.84699
368	6.24689	-0.848586	-4.5753	0.256919	1.07166	0.243734	-0.744972	0.0828047	0.635164
369	4.4274	-0.970015	-3.64176	0.066505	0.305456	-0.102549	-0.705028	0.104387	0.275559
370	12.05	-1.19293	-3.36389	0.549282	1.06295	-0.322597	-0.781311	-0.0869078	0.232448
371	15.7609	-0.806853	-7.2369	0.631809	0.436498	0.0900826	-1.00199	0.310845	0.948171
372	17.8056	-1.01879	-4.7577	0.0293653	0.738497	0.0213816	-0.538353	-0.633511	0.597812
373	10.1902	-1.43242	-2.34417	0.328822	0.835959	-0.0165408	-0.507185	-0.339794	0.584422
374	-1.44316	-1.03626	-4.00772	0.770965	1.08633	-0.406997	-1.02285	-0.016143	0.42759
375	16.3484	-1.0784	-4.32345	0.846604	0.97051	0.117348	-1.09956	0.0757252	0.638502
376	19.7506	-1.1134	-4.81868	0.272213	1.20249	-0.140015	-0.77263	-0.497383	0.741063
377	11.5062	-0.966084	-5.04501	0.565991	0.396326	-0.384311	-0.567942	-0.252874	1.04068
378	11.0518	-0.967668	-5.942	0.770331	0.167688	-0.109536	-1.23016	0.0513618	1.69838
379	4.61879	-0.862717	-2.66361	0.525024	1.54977	0.0855825	-1.22624	-0.132177	0.741196
380	12.4542	-0.964813	-2.02576	1.08716	0.0495432	0.00240894	-0.995472	-0.412122	0.880536
381	8.31091	-1.05984	-3.38574	0.53203	0.913064	-0.043274	-0.810101	-0.221479	0.825518
382	10.2094	-1.09005	-2.38054	0.434067	0.918048	-0.225263	-0.813085	0.0346997	1.14604
383	10.0778	-1.07978	-7.99088	-0.214682	0.361623	-0.0768057	-0.5012	-0.0276292	0.292854
384	5.41546	-1.01482	-2.61309	0.486346	1.23787	-0.147774	-0.679647	-0.300224	1.37723
385	1.06271	-1.15268	-2.85047	0.276878	0.636428	-0.14663	-0.798125	-0.380117	1.0884
386	8.88937	-1.33469	-3.84889	0.254891	0.278889	-0.0968544	-1.07023	-0.237642	1.08057
387	5.58733	-1.21894	-3.03228	0.16066	0.921474	-0.192529	-0.857678	-0.278818	1.28527
388	4.8952	-0.801713	-5.90062	0.177899	-0.0738732	0.00978463	-1.34435	-0.324173	0.840235
389	2.37993	-1.0231	-3.78929	0.888196	0.707562	0.117755	-1.0853	-0.288667	1.09457
390	14.6184	-0.876013	-1.7415	-0.064317	0.35422	-0.473827	-0.9051	-0.322496	0.62149
391	12.4842	-0.716399	-3.15872	0.975212	0.441232	-0.225655	-0.876584	0.0134741	0.390576
392	10.3079	-1.05835	-2.48825	0.577144	0.274188	-0.104778	-0.908429	0.516088	0.726071
393	19.975	-1.43341	-4.09095	1.57577	1.11173	-0.281347	-0.48011	0.0330271	0.27007
394	-0.133111	-1.25411	-4.51042	0.293756	0.374008	-0.0194401	-1.22067	-0.363076	0.460813
395	-3.6955	-1.20716	-4.45834	-0.137682	0.932789	-0.0127576	-0.792944	0.504635	0.457254
396	6.13711	-1.20079	-3.32844	0.28217	0.555605	-0.110704	-0.980776	-0.0106232	0.564813
397	12.5591	-1.08534	-5.09689	0.524441	0.704974	-0.319474	-0.486084	-0.131314	-0.0487646
398	6.36093	-1.27887	-4.56307	0.262226	1.10059	-0.170964	-0.968094	-0.0855536	0.374442
399	-4.3545	-0.98625	-3.03322	0.742929	0.451072	0.181661	-0.870867	-0.536361	0.949732
400	5.4066	-1.00994	-3.6242	0.462661	0.872864	-0.278657	-0.79909	-0.531923	0.130911
401	14.0132	-1.00617	-4.64186	0.469877	1.21498	0.13805	-1.08721	-0.0572751	1.19603
402	2.29341	-1.08573	-2.16401	-0.161715	1.23007	0.204423	-0.811762	0.504881	0.829171
403	5.7564	-1.01974	-3.97274	0.57343	0.632574	-0.260895	-0.823712	0.317626	0.389438
404	10.6562	-1.08959	-4.44339	0.560908	0.27201	-0.051059	-0.824341	0.108506	0.943495
405	3.7734	-1.2533	-2.96538	0.695288	1.48139	-0.154233	-0.582131	0.123398	1.1297
406	11.303	-1.02957	-5.80273	0.60634	0.827964	-0.246493	-0.620367	0.016122	0.0502962
407	8.31568	-0.988527	-1.7255	-0.155468	-0.021409	-0.210746	-0.626926	-0.256761	1.38146
408	7.48454	-1.29028	-1.89068	0.193501	1.08809	0.265902	-1.07481	-0.232972	0.607009
409	12.4631	-0.86243	-4.62446	0.659382	1.13554	-0.0760665	-0.696833	0.0214574	0.699506
410	12.1853	-1.1719	-1.00691	0.194707	0.501434	-0.178212	-1.07502	-0.313277	0.772969
411	2.81563	-0.978714	-3.28871	-0.321727	0.619372	-0.274075	-0.672633	-0.396426	0.951549
412	3.61176	-1.24373	-2.65295	-0.266993	1.07202	-0.382425	-0.923581	-0.136122	0.771532
413	6.99332	-1.325	-3.37651	-0.084912	0.314078	-0.141927	-0.816826	-0.273085	1.60001
414	0.124782	-1.3861	-3.27732	0.907797	1.69509	0.0702968	-0.779539	-0.0896573	0.501224
415	6.73855	-1.4305	-3.5551	0.0359439	0.636324	-0.230589	-0.806653	0.0943117	0.159394
416	14.3846	-1.17247	-3.71847	-0.292295	0.938069	-0.133737	-0.626279	0.235989	0.365907
417	10.1245	-0.670349	-3.71218	0.408398	1.4928	0.0503879	-1.16096	0.387362	0.0712188
418	12.9445	-0.830373	-4.1289	0.76618	0.869642	0.201515	-1.19128	0.607374	0.559
419	0.41624	-1.21732	-5.10591	0.739983	0.725074	-0.324173	-0.630418	-0.355856	0.778838
420	2.52381	-1.26707	-3.29641	-0.220237	1.00808	-0.106486	-1.0559	-0.344648	1.33025
421	9.34111	-1.27565	-1.17551	0.838445	1.22082	0.229039	-0.5655	-0.206117	0.783429
422	18.2544	-1.33082	-5.70849	0.706031	1.14988	0.0836196	-0.93243	0.443722	0.737542
423	12.6105	-1.02535	-4.81796	-0.107506	0.936455	-0.0658873	-0.857954	0.0573173	0.565823
424	12.3975	-1.16712	-5.26206	0.383769	0.741244	0.0446288	-1.04414	0.0179605	0.912402
425	4.72771	-0.788624	-4.57684	0.644385	0.0419579	0.0433115	-0.593824	-0.25908	1.30228
426	4.06859	-0.820059	-4.66483	0.764896	0.56766	0.142962	-0.719714	-0.687956	0.432834
427	15.4634	-1.23916	-4.69023	-0.198563	0.486948	0.0934026	-1.08193	0.420142	-0.148072
428	20.6815	-1.16188	-5.84909	0.496484	0.623172	-0.141667	-0.32586	-0.10633	0.0547718
429	7.30159	-0.72131	-1.54381	0.210388	1.24383	0.036939	-0.591224	0.258838	0.605615
430	-0.651198	-0.680936	-2.37817	0.409772	1.42103	0.177312	-1.02032	0.21929	0.658629
431	-1.91213	-1.33812	-2.40307	0.19099	0.637729	-0.13039	-0.449436	0.100528	0.270527
432	2.31295	-1.52664	-4.23378	0.44155	0.961744	-0.00343685	-1.07744	-0.0898991	0.570896
433	10.9409	-1.17902	-2.1172	-0.326413	0.380047	-0.13552	-0.637433	-0.284821	-0.427507
434	12.4799	-0.864632	-5.78381	0.332325	0.520401	-0.514125	-0.952385	-0.21574	0.117881
435	7.30388	-0.986662	-2.51861	0.69429	0.931197	-0.316829	-0.640729	0.148504	1.42964
436	12.123	-0.992806	-5.67328	0.526769	0.512541	-0.14282	-1.01742	0.302595	0.0566516
437	-6.66848	-0.945991	-1.44246	0.325426	0.946877	-0.11236	-0.709327	-0.532405	0.535702
438	4.88979	-0.859626	-4.17374	0.519996	0.344898	-0.435916	-0.703947	-0.389132	1.01406
439	8.15605	-0.953596	-3.40972	0.531703	1.16311	-0.134943	-1.2518	0.134355	0.971027
440	7.09143	-1.16958	-2.13562	0.797905	1.12481	0.324215	-0.997923	-0.0891633	1.0476
441	12.535	-0.877397	-3.33311	1.21303	0.774176	0.0252356	-0.845062	-0.286666	1.16446
442	5.00397	-1.01673	-3.02332	0.806558	0.651734	-0.39261	-0.624938	0.0239396	-0.417815
443	12.9333	-1.11435	-5.38689	0.44666	0.582664	-0.313394	-1.19634	0.630817	0.625087
444	1.95865	-1.09729	-3.48284	0.787947	1.6002	-0.24119	-0.949831	-0.729508	-0.24759
445	2.53982	-1.12544	-2.41714	0.101697	0.835746	0.0708125	-1.30744	0.348197	-0.201603
446	7.64435	-1.0919	-3.07324	1.45309	0.31773	-0.239587	-0.639116	-0.580787	0.482882
447	14.1357	-0.837389	-4.42831	0.414486	0.268772	0.0641265	-0.818403	-0.177923	0.611766
448	19.2515	-1.02494	-2.38974	0.681417	0.822561	-0.263622	-0.545901	-0.307596	1.47756
449	9.9484	-1.19884	-4.77126	0.654745	0.241171	-0.270263	-0.875557	0.0255262	0.381951
450	16.5631	-1.37494	-4.21134	0.528378	0.376141	-0.283604	-1.33938	-0.222867	1.71499
451	5.46424	-1.17755	-3.09243	-0.0394753	0.450084	-0.0612134	-0.773724	-0.556932	1.23811
452	3.20551	-0.976974	-3.83157	-0.000235218	0.407783	-0.143512	-0.99653	-0.18682	0.993353
453	8.24813	-1.32606	-4.33493	0.417166	0.941668	-0.097415	-0.817622	-0.0334014	0.653361
454	10.8745	-1.01082	-5.4032	1.03697	1.42396	-0.150612	-0.842189	0.343646	0.245849
455	15.2472	-1.38153	-3.70934	0.381167	0.653732	0.390997	-1.17007	0.0515345	0.122626
456	5.04601	-1.25375	-2.44498	0.736862	0.381556	-0.0953339	-0.722015	-0.353332	1.05437
457	3.12997	-0.84473	-5.98928	0.887806	0.640038	-0.384417	-0.565655	0.225147	1.108
458	6.88735	-0.749657	-5.69467	0.731828	0.577521	-0.0514693	-0.824323	0.0308173	1.26651
459	6.43146	-1.10832	-3.72301	-0.396518	1.08674	-0.341684	-0.809315	0.0837596	0.438037
460	-2.77288	-1.09436	-2.51062	0.309623	0.445952	-0.451096	-0.659641	-0.502737	0.787551
461	11.971	-0.987574	-4.44966	0.508748	0.688142	-0.399819	-0.55126	0.104954	0.47822
462	3.92882	-1.03353	-1.49548	0.381599	0.655992	-0.316247	-1.12366	-0.184841	0.753721
463	7.65838	-1.57241	-1.90013	0.524465	0.234905	-0.310567	-0.583184	0.564327	1.31804
464	0.524726	-0.914054	-1.37579	0.775811	0.326412	0.0405075	-0.710475	-0.0579388	0.0480431
465	12.1586	-1.45093	-4.04731	0.282195	0.525047	-0.0811151	-0.876729	-0.134093	0.429571
466	14.4687	-1.30532	-4.39494	-0.230201	1.04362	-0.27896	-0.445669	0.109614	0.44202
467	6.44636	-1.23152	-3.10311	0.771645	1.193	-0.239523	-0.979089	-0.139047	-0.34685
468	8.37219	-0.793773	-3.61715	0.536049	0.0727714	-0.389024	-0.744126	-0.530924	0.542834
469	11.9032	-1.28337	-4.0073	0.582999	0.926943	0.255824	-0.922051	-0.00466673	0.401475
470	15.7	-0.884575	-3.28141	0.529595	0.890062	-0.107127	-0.870534	-0.189364	0.519777
471	1.52416	-0.414095	-3.89049	0.554154	1.12632	-0.108416	-0.687269	0.293674	0.79029
472	9.06611	-1.12955	-6.31447	0.73355	0.38285	-0.175576	-0.782076	-0.154792	0.0923692
473	9.28723	-1.20345	-3.55476	0.88484	0.471483	0.222624	-1.15027	0.137244	0.997082
474	5.67108	-1.49725	-1.78998	0.601818	0.65038	-0.34052	-0.639865	-0.251152	0.345784
475	10.5038	-0.964185	-4.50705	1.10633	0.596164	0.036697	-0.730843	-0.0971553	0.535629
476	13.6094	-0.829716	-4.36651	0.735084	0.36821	0.207768	-1.17302	0.0652648	0.292127
477	12.8209	-1.19482	-4.87324	0.936596	0.749177	-0.114551	-0.627061	-0.209648	0.101334
478	11.2807	-1.06266	-2.40799	0.941834	0.49125	-0.0214022	-1.13709	0.106782	1.06129
479	11.1856	-0.953031	-2.3098	0.116419	0.613021	-0.291645	-1.05519	0.108348	0.0865755
480	14.4541	-1.28695	-3.33453	0.251889	0.867403	-0.15539	-1.12816	-0.175453	0.95727
481	12.4521	-0.765255	-4.54306	-0.214733	0.853741	0.115681	-0.884363	-0.414372	0.929238
482	13.0062	-0.959271	-5.59667	0.0899505	0.537459	-0.0161655	-0.706866	-0.0313654	0.363166
483	0.481902	-1.02181	-3.94243	-0.21357	0.977615	0.259641	-0.901682	0.281207	0.77639
484	7.99656	-1.34841	-3.08948	0.361228	0.499994	-0.203882	-0.134673	-0.572234	1.06676
485	-5.87406	-0.813466	-2.66282	0.356308	0.616403	-0.146051	-1.08113	-0.0942851	1.40424
486	17.5146	-1.2849	-5.11806	-0.285325	0.526337	0.0132237	-0.801295	0.0601754	0.486028
487	-3.44888	-0.966889	-1.43955	0.0940342	0.03689	-0.0436941	-0.628454	0.156095	0.396933
488	10.2893	-1.37987	-4.91444	-0.00191477	0.827944	-0.00408518	-1.05193	-0.547927	0.955911
489	3.4862	-0.805133	-2.5439	0.785899	0.183194	-0.100353	-0.611265	-0.974485	0.158003
490	-0.711017	-0.896907	-2.12865	-0.0238876	0.434827	-0.289013	-0.638158	-0.0196238	0.66565
491	-2.06169	-1.08604	-3.37575	0.438388	0.976763	-0.28109	-1.10878	-0.379491	-0.0265794
492	6.57474	-1.33155	-3.25276	0.962881	0.740441	-0.336119	-0.676121	0.152461	0.0823197
493	-0.407613	-0.933994	-1.8544	0.833737	1.04883	0.494092	-0.787321	-0.489566	0.625137
494	8.36761	-1.21587	-1.73841	0.66208	0.313813	-0.279637	-1.00056	-0.00549303	0.344002
495	10.1299	-0.78715	-2.87507	-0.249775	0.785534	-0.370749	-0.73419	0.0165913	0.758419
496	2.44841	-0.921073	-3.31358	0.123257	0.598017	-0.281421	-1.06995	0.223735	0.610765
497	8.54322	-1.35128	-4.28075	-0.120229	0.777828	0.296273	-0.766829	-0.139203	0.336313
498	11.3614	-0.949002	-3.26211	0.338559	0.936121	0.0415159	-0.606849	-0.417852	0.883966
499	9.07946	-0.901208	-2.59735	0.482681	0.47053	-0.20795	-0.914913	-0.659786	0.393442
500	10.1719	-0.985214	-4.29107	0.625589	1.10353	-0.106127	-0.486236	0.0594447	0.630673
501	5.71485	-1.05306	-3.4022	0.575969	0.583225	-0.00232102	-1.03063	-0.545666	0.773854
502	1.9299	-1.18647	-2.75931	0.596617	0.538585	-0.432524	-0.336627	0.0934922	0.390721
503	2.81874	-1.05911	-3.06733	0.478442	1.18616	-0.338925	-0.778101	-0.0577094	0.424957
504	-1.05666	-0.946239	-3.60521	-0.0970402	0.795077	0.153954	-1.33126	-0.0717803	1.00539
505	2.65336	-1.24749	-4.55057	0.803739	0.720116	0.299206	-0.961472	-0.230386	0.483625
506	6.56524	-0.896774	-4.50946	0.115527	1.17264	0.045976	-0.711172	-0.234721	1.20964
507	-3.29968	-1.12092	-1.68983	0.341936	1.30503	-0.147864	-0.966342	-0.136302	0.786923
508	2.056	-1.38523	-4.04558	0.0945759	0.515414	0.0185505	-0.912712	-0.415552	0.751508
509	19.6891	-0.959598	-6.59886	0.665439	1.02168	-0.117886	-0.78656	-0.406718	1.30183
510	-1.137	-0.953624	-3.7019	0.117249	0.746796	0.109638	-0.999958	0.161725	0.543099
511	13.8456	-1.24971	-3.0707	0.434636	0.284265	-0.0140432	-1.02885	-0.534668	1.77574
512	-3.791	-0.788199	-2.50697	0.123324	1.31243	0.149284	-1.1642	-0.673492	0.920328
513	9.04441	-1.27517	-3.65259	0.318313	0.675189	-0.186052	-1.21459	-0.0102735	1.07764
514	1.26663	-0.676025	-5.1372	0.280107	0.453442	0.0700205	-0.837333	-0.215319	1.01381
515	11.47	-0.959179	-3.28722	0.790958	0.31506	0.0973405	-1.16726	0.120585	0.346094
516	0.581611	-0.891918	-3.1032	0.295177	0.739962	0.161281	-0.909967	0.179986	0.830038
517	0.608838	-0.963693	-3.94079	0.677906	0.697202	-0.018232	-0.8828	-0.0934481	0.207734
518	16.0037	-1.26843	-5.24245	1.3898	0.553041	-0.0670199	-1.11368	-0.324077	0.822838
519	12.0703	-1.0817	-4.27862	0.366074	1.01227	-0.241747	-1.17828	-0.0134459	0.301454
520	8.81716	-1.22688	-1.33275	0.946167	1.31268	0.0674573	-1.01487	0.0984815	0.246414
521	-4.45091	-1.47179	-2.65872	0.331755	0.275791	0.0962195	-1.17551	-0.078407	1.0372
522	0.703237	-0.735009	-2.16589	0.715769	1.41425	0.0260993	-0.856507	0.0607986	0.371803
523	6.34931	-0.849856	-3.83176	1.24226	0.307943	0.109515	-0.906545	0.118502	1.11296
524	9.66387	-0.908009	-5.36719	0.23341	0.408622	-0.0845517	-1.15946	0.108619	0.767487
525	7.35595	-0.982784	-4.58798	0.0734101	0.526214	-0.121821	-0.732087	-0.14902	0.147019
526	-4.24743	-1.10648	-2.97421	0.328339	0.867777	0.0625888	-0.915298	-0.222872	0.716289
527	6.41937	-1.11095	-4.56219	0.909927	0.482678	0.153607	-0.802137	-0.350311	1.10128
528	-6.11663	-0.959568	-3.41725	-0.136042	0.736898	-0.360978	-0.774242	-0.181332	0.342643
529	-3.6512	-1.12496	-1.72878	0.443267	1.13963	-0.0268231	-0.878731	-0.00284343	0.29637
530	5.9481	-1.40535	-3.32588	0.0626338	0.837342	-0.201667	-0.755617	0.0930325	1.54653
531	7.79646	-1.05816	-4.28151	1.0556	1.0173	-0.0777034	-0.757474	-0.557673	-0.0035772
532	-0.216815	-0.821957	-2.59121	0.429958	0.408942	-0.053217	-0.780639	-0.175064	0.482554
533	3.92242	-0.626473	-5.41321	0.756875	0.601709	-0.0280656	-0.603035	-0.397815	1.2163
534	9.06126	-0.670945	-4.09567	0.496994	0.969505	-0.0555777	-1.20132	-0.377748	1.49797
535	10.5173	-1.12183	-3.10495	1.05171	0.095019	-0.0405611	-1.04554	-0.179535	1.09431
536	-0.450655	-1.14698	-3.9684	0.333374	0.732354	0.0695244	-0.918456	-0.0958086	0.320394
537	-3.86588	-1.27668	-0.434807	0.459636	0.448516	0.140203	-1.05299	0.188253	1.65383
538	10.5246	-1.17608	-3.7882	0.766571	0.0971501	-0.342563	-0.975876	0.0991391	0.676409
539	14.5313	-0.74887	-5.29356	0.598568	0.758852	-0.00497976	-1.20482	-0.0373349	1.42202
540	17.6417	-1.0673	-5.23611	0.508714	0.464353	-0.159812	-1.11502	0.229884	1.69279
541	11.3684	-1.4121	-4.33486	-0.450528	0.88908	0.239865	-0.746649	0.523806	-0.0420119
542	0.330539	-0.805276	-2.55738	0.994085	0.348799	-0.165763	-0.798087	-0.642744	0.283319
543	9.87635	-0.974556	-7.52836	-0.0878391	0.851272	0.16029	-0.631758	0.0515551	1.1488
544	0.0028456	-1.47617	-2.3948	0.759118	0.926438	0.141283	-1.29382	0.394409	1.22944
545	0.737548	-1.06943	-2.96879	-0.181543	1.15301	-0.0297328	-0.642202	0.0784307	-0.00231401
546	1.02304	-1.27049	-4.92553	0.203144	0.809386	0.221256	-0.899896	-0.0632576	0.0121564
547	6.78579	-1.17764	-5.40742	-0.0509227	0.651874	0.0818905	-0.739072	-0.749059	0.744339
548	6.14294	-1.08402	-4.10265	0.530923	0.978706	-0.537497	-0.734283	-0.348944	0.245958
549	3.0753	-0.989366	-4.24998	0.0220505	0.796627	-0.0218033	-0.768134	0.356707	0.800154
550	4.90065	-1.10189	-3.1182	0.404282	0.332819	-0.0347244	-0.715735	0.545622	0.598564
551	7.4851	-1.22664	-3.0922	-0.233997	0.657608	-0.400061	-0.850402	0.218276	1.2082
552	-10.0745	-1.08913	-1.84599	0.610801	0.340733	-0.136933	-0.775318	0.178708	0.843066
553	11.8864	-1.31086	-2.1052	-0.133086	0.850219	-0.0775605	-0.80043	0.110258	0.628245
554	8.08539	-1.00736	-3.6124	-0.137798	0.874157	-0.43602	-0.713872	-0.0691004	2.04433
555	6.21473	-0.886966	-7.17138	-0.234909	1.23127	-0.220462	-0.835666	0.263646	1.65385
556	4.28001	-0.910793	-5.07051	0.683544	1.06819	0.0343491	-1.00331	0.469451	0.719115
557	14.5483	-1.56223	-1.36058	0.36954	0.427971	-0.41125	-0.870066	0.105177	-0.00119539
558	9.53789	-0.666866	-3.3982	0.436012	1.21416	-0.0198698	-0.846512	0.0832538	1.46217
559	7.14009	-1.26557	-2.58126	1.03866	0.00667005	-0.196514	-1.1674	-0.435555	0.343606
560	20.9336	-0.773054	-3.48829	0.556347	0.243017	-0.0370719	-0.684232	0.52556	0.683847
561	-0.411803	-1.279	-1.59272	0.17254	0.856202	-0.219291	-0.87229	-0.119368	1.58372
562	-1.8457	-1.10136	-3.25254	-0.0714391	0.296571	-0.189986	-0.554464	-0.0829581	0.728662
563	6.04147	-1.00009	-3.31325	0.589649	0.401538	-0.433932	-0.59224	-0.152694	0.725498
564	8.79056	-1.0123	-3.94008	0.62431	1.05295	-0.00898739	-0.996528	-0.672085	0.496562
565	7.85238	-1.01013	-4.29199	0.429713	0.485587	0.0716486	-0.756393	-0.629592	0.661186
566	6.64138	-1.13703	-3.22784	0.542189	0.80503	0.0710935	-1.22723	-0.193395	0.940739
567	11.3289	-1.1028	-5.07374	0.886907	0.902501	0.131431	-0.824871	-0.454473	1.58337
568	1.29749	-1.06185	-4.27963	-0.293988	0.428522	-0.0799958	-0.657996	-0.311256	0.891172
569	2.729	-1.11259	-0.48978	0.375827	0.301744	-0.154675	-0.689217	-0.497252	-0.0737974
570	-3.0737	-0.824552	-1.63327	0.52802	0.8436	0.229116	-0.595623	-0.337475	0.727365
571	9.53096	-1.61325	-2.97573	0.213376	0.484232	0.0937631	-0.900193	-0.274867	1.02941
572	12.5606	-0.927491	-5.35973	0.747782	0.497854	-0.23798	-0.669268	-0.130871	0.528758
573	2.97652	-1.16452	0.226957	0.910526	0.722624	-0.216794	-0.841852	-0.306174	0.226092
574	9.22024	-0.930489	-3.38013	0.681926	0.935226	0.0642969	-0.745021	0.198756	0.757832
575	-1.71126	-0.828078	-3.98824	-0.159107	0.279044	0.212276	-1.02616	0.219159	1.02569
576	3.77779	-1.05118	-1.8999	0.793529	0.828626	-0.0861555	-0.828556	0.845668	0.461871
577	5.62848	-0.919937	-3.94044	0.231853	0.714327	0.181541	-0.935441	-0.139459	1.17835
578	6.36005	-1.06212	-3.67622	0.0364898	0.345619	-0.189772	-1.11503	0.169823	1.34271
579	4.05459	-1.03652	-2.19266	0.490394	0.254099	-0.198756	-0.89695	-0.00246632	0.568239
580	-5.00149	-1.33032	-4.65148	0.750025	0.364154	0.129276	-0.712977	-0.359974	0.729639
581	2.97577	-1.09715	-3.97801	-0.232184	0.530679	-0.0336043	-0.830921	-0.605024	-0.081112
582	6.68089	-0.861578	-3.99908	0.592522	0.76649	-0.027415	-1.0353	-0.349795	0.607616
583	5.42662	-1.10352	-4.90085	0.361669	1.58547	-0.126753	-0.939983	0.22469	0.641831
584	3.84844	-1.30907	-4.02453	-0.379353	0.883564	-0.0048648	-0.529184	-0.395923	1.41106
585	19.2234	-1.14233	-4.59267	0.719805	1.37181	-0.342689	-0.775881	0.091734	0.224403
586	17.6828	-0.69669	-3.72419	-0.385774	0.581311	0.00619626	-0.97389	-0.346573	-0.141635
587	17.2332	-0.719026	-2.80978	0.817862	0.8176	0.246537	-0.91446	0.131153	-0.0287533
588	8.14098	-0.907093	-3.65769	-0.201641	0.605702	-0.0684084	-0.968393	0.146887	0.356175
589	6.22367	-0.9212	-5.16903	0.864753	0.550649	-0.0186362	-0.667705	-0.401519	0.883364
590	10.7519	-0.722393	-4.1262	0.231262	1.12647	-0.0190958	-0.88228	-0.031114	0.832233
591	5.99486	-0.609708	-4.74528	0.542832	1.21786	0.195339	-1.01576	0.0630245	0.502701
592	6.55799	-0.945782	-3.26492	-0.000234881	0.380559	0.544203	-1.19284	-0.370562	0.890858
593	9.36714	-0.981585	-2.5382	-0.268507	0.526445	-0.100055	-0.650334	-0.721811	0.699992
594	12.9424	-1.16696	-4.83171	0.474643	0.261314	0.046451	-1.01883	-0.341074	1.19645
595	2.33868	-0.792801	-3.40172	-0.149572	0.320014	-0.197119	-0.89272	-0.00610585	0.393277
596	-1.2073	-1.32035	-3.65176	0.0867854	0.183819	0.198073	-0.769275	0.461753	-0.119201
597	-1.34533	-1.15522	-1.95474	0.345964	-0.0332906	0.135874	-0.894878	-0.315362	0.806242
598	6.14484	-0.810627	-2.79058	0.699711	0.914406	0.0223372	-0.92728	-0.58267	0.123615
599	4.81223	-1.21908	-1.6859	0.395421	0.109175	-0.0982812	-0.848522	0.0813432	-0.242113
600	11.469	-1.2563	-2.92521	0.611068	0.193013	-0.224206	-0.81385	-0.281057	0.00813166
601	12.3144	-0.887342	-2.15632	0.494535	0.286234	-0.145379	-0.921791	-0.00638787	1.68142
602	13.8001	-1.00297	-4.69403	0.354704	0.693405	0.0622542	-1.21295	0.642349	0.283772
603	11.9594	-1.06612	-3.68615	0.751107	0.155048	0.0426451	-0.716974	-0.12055	0.106341
604	5.28045	-0.911336	-4.07997	0.515612	0.00799481	-0.319614	-1.10851	-0.226258	1.03856
605	6.2715	-0.891599	-2.92226	0.432681	1.32979	0.0281471	-0.811689	0.0170637	-0.198453
606	6.61305	-1.28159	-2.86769	0.0134585	1.11638	-0.157236	-1.028	-0.402461	0.608627
607	2.8016	-1.21129	-3.88624	0.7612	1.01146	-0.0331876	-0.567464	-0.204375	1.12299
608	12.0753	-0.894435	-2.8997	0.0257293	1.01437	-0.0170831	-0.890595	0.123789	0.366443
609	16.8102	-1.04924	-3.17979	0.309031	0.609936	0.015062	-0.851314	-0.0963492	0.303546
610	4.67112	-1.06784	-2.81514	0.635922	0.586843	0.00965369	-0.883396	0.12904	1.05047
611	15.1137	-1.21383	-3.19196	0.29213	0.619386	-0.467732	-0.575542	0.0955821	0.24519
612	3.3324	-0.86286	-3.56913	0.534534	0.869114	0.233001	-0.759843	0.0470556	-0.0134849
613	7.79129	-1.16652	-2.60183	-0.00490972	0.69102	-0.0731243	-1.08889	0.205216	1.47339
614	6.00111	-1.05217	-6.08095	0.756997	0.135538	-0.566579	-0.562966	-0.301771	0.611107
615	9.90169	-1.09003	-2.42048	-0.0341852	0.445827	-0.226504	-0.758656	-0.77583	0.590254
616	0.574052	-1.18612	-3.17317	0.806437	0.699071	-0.180352	-1.1182	-0.143	1.09789
617	17.5066	-1.07275	-4.34655	0.11907	0.533442	-0.33792	-0.856586	0.0512765	1.12988
618	3.51866	-1.24442	-4.57694	-0.0906379	0.959279	0.0567159	-0.745174	0.0184887	0.436157
619	7.64095	-1.51636	-1.63765	-0.026566	0.266107	-0.0799867	-0.665966	-0.508128	1.16116
620	6.70038	-1.09386	-3.52325	-0.203809	1.10408	0.365072	-0.759577	0.142645	1.06574
621	9.00693	-1.10818	-3.99634	0.658077	1.17576	0.220665	-0.684526	0.34453	0.462515
622	9.60969	-1.34758	-4.94398	-0.189369	0.739964	-0.0879958	-0.899681	-0.211245	0.334683
623	8.11997	-1.24812	-4.36966	0.401883	0.892114	0.0704168	-1.0996	-0.0381266	1.49882
624	2.218	-0.913931	-1.54028	0.0511472	1.01743	-0.422232	-0.911548	0.120603	0.0388658
625	6.41427	-1.01433	-1.49075	0.802494	1.04062	0.0434824	-0.818918	-0.180498	0.164825
626	14.7132	-1.16038	-3.95527	0.33079	0.626331	0.0784828	-0.977372	0.216201	-0.225485
627	6.62528	-0.847119	-4.26152	0.753283	1.33632	-0.101463	-0.989918	0.351032	0.959064
628	2.53789	-1.05471	-4.71838	0.499649	0.85528	0.10211	-1.32451	0.161208	0.766304
629	4.72372	-1.26124	-1.80679	0.21276	1.33401	-0.417632	-0.360892	-0.622007	0.913381
630	-0.852229	-0.795599	-3.40544	0.06319	0.758595	-0.234788	-0.921683	0.148458	0.382851
631	11.311	-1.25291	-4.56213	-0.00343658	0.353176	-0.222289	-0.932348	-0.631357	1.54945
632	10.4122	-1.0545	-3.34557	0.355399	0.0785978	-0.101073	-0.859544	0.852762	1.00907
633	-4.47672	-1.20716	-1.7381	0.403238	0.840172	-0.16671	-0.692202	-0.300675	1.37747
634	11.0114	-0.734631	-2.68859	0.476864	0.9593	0.242657	-0.910171	0.0322291	0.404145
635	4.07074	-1.367	-5.49977	0.880886	1.07007	0.216847	-1.02233	-0.0955176	0.34052
636	14.7352	-1.19613	-4.64665	0.416478	0.0826935	0.00224695	-0.954487	0.0669238	0.313639
637	17.0444	-1.30307	-5.70915	-0.0987507	0.713205	-0.0522652	-0.60647	-0.136776	0.818736
638	14.2023	-0.843111	-4.35051	1.0857	0.0645769	0.157308	-0.898404	-0.152524	1.08748
639	6.12083	-0.833209	-4.85251	0.268298	0.869216	-0.161838	-0.957151	-0.149273	0.339055
640	6.07121	-0.917504	-3.19764	0.424872	0.79976	-0.156981	-1.11305	-0.371475	0.141897
641	5.23264	-1.27264	-3.23861	-0.0383624	0.710917	0.107869	-1.10077	-0.637551	1.17734
642	12.2665	-1.1784	-6.04501	0.625362	0.906508	0.00822819	-0.950099	-0.171554	1.7136
643	2.44663	-1.28873	-2.75752	0.434412	0.773558	-0.536673	-0.544691	-0.0102367	0.948337
644	4.73194	-1.17103	-3.63005	0.497442	0.655618	-0.355018	-0.535811	-0.38259	-0.262906
645	2.64444	-1.27615	-4.34027	0.930967	0.391749	-0.235916	-0.716415	0.392932	1.00508
646	8.39427	-0.665219	-2.06786	0.599216	0.624648	-0.328187	-0.396315	-0.283582	0.487169
647	-1.95998	-1.14741	-2.95717	-0.0633402	0.119282	-0.329312	-0.709704	-0.217005	1.09861
648	7.32147	-0.855295	-5.68036	0.589306	0.675542	-0.337439	-0.851147	-0.151538	1.44945
649	14.4675	-1.02465	-5.54475	-0.292723	0.446344	-0.179077	-0.850396	-0.00632784	0.0571091
650	-1.56631	-0.840561	-2.71143	-0.0509673	1.51281	-0.368672	-0.799831	0.304887	0.823422
651	0.0507818	-1.11045	-1.85467	0.598043	0.180768	-0.0967108	-1.06743	-0.316024	0.818302
652	6.0362	-1.04833	-4.48708	-0.726097	0.870494	-0.0269521	-0.749075	-0.299415	0.554125
653	10.2097	-0.996453	-3.06423	1.26053	0.39749	0.29807	-1.22466	-0.0118148	0.771926
654	17.2082	-0.729173	-5.38058	-0.318518	0.520317	0.0940772	-1.02445	-0.165699	0.394254
655	2.72907	-0.959747	-3.64947	0.688014	0.96221	0.0447407	-0.979344	0.146469	1.75054
656	-1.02354	-1.24165	-1.51979	0.436914	0.234761	-0.152518	-0.696015	-0.380903	0.764185
657	9.43163	-1.36164	-3.86751	0.231095	0.554212	-0.0212281	-0.765316	-0.160419	1.06936
658	7.35962	-0.995099	-3.23313	0.164002	1.02363	0.156174	-0.667878	-0.116907	-0.278208
659	6.9673	-0.870225	-3.797	0.797972	0.636726	-0.195218	-0.868245	-0.47786	1.18605
660	7.46002	-0.587193	-3.14354	0.0959411	-0.0190416	-0.0777897	-1.05919	0.0622891	1.57855
661	12.5398	-0.887566	-6.89919	-0.184256	0.421446	-0.00188336	-0.66336	0.0159346	0.843313
662	7.09015	-0.930889	-4.09516	0.291063	1.38398	-0.210126	-0.857064	0.0269671	0.585365
663	10.9532	-1.03525	-4.41966	0.0604376	0.305006	-0.00613396	-0.620766	0.1601	1.04581
664	6.93319	-1.05371	-3.36434	0.581871	1.22615	-0.0033877	-0.802348	0.125891	1.58251
665	5.16605	-1.25305	-3.78608	0.950527	1.25996	0.276336	-0.620347	-0.190666	0.0461153
666	17.5124	-1.07486	-3.99271	0.835208	0.519034	-0.226307	-0.662303	-0.52862	0.850395
667	0.905608	-0.936861	-3.97942	0.397488	0.901791	-0.11318	-0.551818	0.220043	0.817777
668	4.59499	-1.11132	-2.82412	1.0916	0.840733	0.124129	-0.651901	0.213251	0.213896
669	7.58404	-0.981452	-5.60478	0.250184	1.12507	-0.293355	-0.687248	0.0252154	0.466337
670	5.66177	-0.902755	-3.17979	0.339133	1.38343	-0.291387	-0.936143	-0.425649	0.473814
671	3.85235	-1.05391	-2.69813	0.0411835	0.810049	0.0232809	-0.922827	-0.025723	1.74786
672	15.9951	-0.53877	-5.11463	-0.142979	0.424762	0.312337	-0.65276	-0.529503	0.648308
673	13.7851	-1.46663	-4.85912	0.288574	0.950287	-0.253599	-0.937359	-0.532499	1.08752
674	10.099	-1.68368	-3.49691	0.190156	0.748327	-0.253709	-0.95192	0.445891	0.823396
675	10.3981	-1.20725	-3.38947	0.459974	0.41601	-0.183778	-0.49224	-0.330154	0.701036
676	5.95574	-0.774024	-4.59838	0.0778136	0.943425	0.0995216	-0.522512	-0.700926	0.558346
677	3.69146	-1.12286	-4.8401	-0.409524	1.28618	-0.0451806	-0.91918	0.156034	1.01481
678	5.82549	-1.16967	-3.74572	0.0984327	0.491968	0.0720704	-0.811834	-0.244346	1.20172
679	5.94322	-0.781366	-2.65118	0.141012	1.09958	-0.241737	-0.66956	-0.288872	0.839315
680	15.0102	-1.01682	-5.16281	1.05522	1.08869	-0.340878	-0.230001	-0.0459356	-0.288684
681	3.39287	-1.10513	-3.24013	0.971964	0.683954	-0.0973958	-0.600163	-0.055184	1.17982
682	9.44976	-0.993712	-4.455	0.242673	0.701626	-0.140054	-0.722151	0.269789	0.711735
683	-7.72582	-1.56156	-0.71482	0.969964	0.953394	-0.140418	-0.657503	0.221203	1.09523
684	5.68523	-1.23561	-3.86275	-0.066	1.07886	-0.195539	-0.839231	-0.757551	0.127682
685	16.6555	-0.910713	-6.80315	0.340813	0.449402	-0.263895	-0.981504	0.300343	0.686024
686	3.597	-1.28975	-4.50578	0.306811	0.43373	0.09246	-0.869295	0.143684	1.2389
687	15.3141	-1.01388	-1.61142	0.29411	0.509141	-0.0146055	-1.01101	0.096842	0.572759
688	12.2374	-1.2361	-4.78272	0.687968	0.632099	0.229403	-1.00028	0.191323	0.307473
689	3.09706	-1.13152	-3.62879	0.345092	0.440257	0.0880442	-0.937468	-0.140897	0.147931
690	-1.95889	-1.07475	-2.3356	-0.297441	0.850563	0.269632	-0.855831	-0.15082	1.58588
691	11.5074	-0.913667	-3.14056	0.429601	1.28622	-0.338409	-0.662974	-0.669109	0.353922
692	6.62747	-0.999139	-4.4064	0.713971	0.633981	-0.019024	-0.819399	-0.164307	0.504783
693	12.2568	-0.995111	-2.84441	0.580165	0.988637	-0.115232	-0.977282	-0.595517	0.2796
694	3.41601	-1.11357	-4.11494	0.939508	0.962382	0.167328	-0.910541	0.0476321	0.822287
695	11.032	-1.12242	-4.15929	0.0777916	0.219851	0.266417	-1.06402	-0.247925	1.0794
696	1.01131	-1.07434	-4.42002	-0.119824	1.31619	-0.239727	-0.760678	-0.519583	0.504415
697	19.5636	-1.05992	-7.08606	0.859374	0.414888	-0.596149	-0.599685	0.346671	0.251988
698	13.4483	-1.0564	-4.43071	0.223693	1.19746	-0.232755	-0.873917	0.129971	0.694069
699	1.29296	-0.902078	-1.58806	0.46252	1.16405	-0.0800645	-0.731885	-0.321121	0.549291
700	1.31884	-1.14401	-2.22243	0.395958	1.29275	-0.0289461	-0.673183	0.258253	0.77879
701	8.54817	-1.44071	-2.44437	-0.0132254	0.354966	-0.18828	-1.09521	-0.285326	1.51563
702	4.30825	-1.1286	-3.17184	0.652615	1.28052	-0.0243361	-0.894238	0.35045	0.662702
703	14.1282	-1.07572	-5.30108	0.728184	0.702293	0.0353115	-0.943856	0.149846	1.08292
704	7.15271	-0.91939	-2.90518	0.59483	0.681576	-0.0989409	-0.610143	-0.354179	0.357212
705	6.66557	-0.879165	-2.9062	0.960256	1.08583	-0.340041	-0.621536	0.365557	1.17767
706	2.2429	-1.08336	-3.47065	0.79861	0.739695	-0.117992	-0.503032	-0.480641	-0.241424
707	1.60861	-0.917552	-4.62893	-0.312127	1.0313	-0.405624	-0.693034	0.514968	1.57572
708	3.73273	-1.01366	-3.50595	0.151138	0.501874	0.307755	-1.06916	-0.0976357	0.521027
709	8.82608	-0.82018	-5.05441	-0.0350147	1.07656	0.117774	-0.881898	-0.532205	1.12924
710	7.75787	-0.758098	-4.86605	0.232113	0.449697	-0.217768	-0.53966	0.441145	0.128726
711	11.5747	-0.883233	-3.67106	0.587666	0.615488	0.262849	-0.907658	0.224842	1.75667
712	2.67628	-0.722395	-2.89237	0.725999	0.633321	0.273211	-0.942262	-0.407108	0.232886
713	3.51736	-1.0349	-3.9621	0.665064	1.53948	-0.238036	-1.12695	-0.214434	0.867484
714	18.801	-1.13675	-3.75872	-0.0299014	0.623755	-0.00136759	-0.586401	-0.177682	1.01287
715	7.62864	-1.30043	-4.28805	0.919999	1.16255	-0.285029	-0.643496	-0.245003	0.0285791
716	12.6671	-1.26059	-4.04398	0.346676	0.540971	-0.00261871	-0.819125	0.0639902	-0.0189933
717	5.75812	-1.33888	-2.32746	0.375403	0.197528	0.155743	-0.874341	0.0117519	0.218244
718	6.73916	-0.752202	-3.37501	-0.234723	0.815556	-0.158807	-0.743672	-0.300946	-0.257839
719	15.5383	-0.891704	-6.73391	0.866196	0.806564	-0.0901459	-0.974369	-0.552481	0.053219
720	1.11675	-0.802044	-2.79612	0.166172	0.554359	0.396327	-0.73193	-0.269038	-0.177417
721	6.12569	-1.08205	-0.803697	0.0700913	1.22645	0.270486	-0.99636	-0.417593	0.761451
722	1.30853	-1.05388	-3.73006	0.227409	0.825124	-0.0797727	-1.08213	0.459365	0.799247
723	10.0704	-1.31248	-3.63964	0.844663	-0.00318259	0.0166757	-0.952394	-0.0876196	0.691536
724	-2.76654	-1.06782	-3.17317	-0.376915	0.713099	-0.0602259	-0.931931	0.385733	-0.157511
725	3.4966	-1.29516	-3.56065	0.633637	1.22988	-0.0823352	-0.961463	-0.413312	1.68567
726	6.60017	-0.966948	-1.40367	-0.242162	0.467838	0.130368	-1.12934	-0.829938	0.487411
727	6.51044	-1.25872	-3.36478	0.475046	1.39466	0.00787459	-0.749645	-0.128709	1.66828
728	14.0235	-1.34819	-4.70142	0.754188	0.0974284	-0.0462982	-0.822355	-0.0110363	0.71219
729	0.47593	-0.883804	-2.23856	-0.107751	0.754039	0.273014	-1.22738	0.24763	0.62793
730	8.80941	-1.07329	-3.43304	0.82691	0.633323	-0.370286	-0.63147	0.24609	-0.42894
731	3.61099	-1.09442	-4.45896	-0.139243	0.375163	-0.0421027	-0.978942	-0.322762	0.802633
732	5.60813	-1.09674	-2.41513	0.299668	0.938546	0.390762	-1.05495	-0.167089	0.958441
733	9.77581	-0.783207	-3.83384	1.13236	1.04408	0.027312	-0.737457	0.0629462	1.3106
734	11.1121	-0.804757	-4.06547	0.112913	0.722718	-0.166429	-0.962926	-0.355429	1.12354
735	7.32378	-1.17727	-4.56071	0.333157	0.365084	-0.198729	-0.924898	-0.147156	0.589158
736	-1.47665	-0.88843	-3.24427	0.695492	1.07121	-0.0207045	-0.657184	0.21504	1.38515
737	5.55733	-1.06459	-1.23427	0.457444	0.74986	-0.02148	-0.956107	-1.03968	1.46799
738	13.5915	-1.14826	-4.7947	0.0836018	0.704814	-0.393893	-0.568916	0.517275	0.644578
739	-6.33467	-0.589821	-0.579176	0.775059	0.389831	-0.0893973	-0.768751	0.0933822	0.993881
740	10.3625	-0.851842	-5.29705	0.835211	0.763423	-0.126953	-0.812481	0.0171217	0.812107
741	14.9836	-0.97263	-3.21546	0.295931	0.799559	0.00604714	-0.814714	-0.414359	0.776474
742	0.662304	-0.938729	-4.2817	0.324765	0.123317	-0.211223	-0.653939	-0.752506	1.35606
743	4.83297	-1.13145	-2.96734	0.361191	1.44793	-0.0469308	-0.92313	0.110568	1.20363
744	10.0119	-0.941746	-4.79075	0.41777	1.57393	-0.0333078	-0.860866	-0.00483573	1.25027
745	-0.764808	-0.861919	-2.2205	-0.00917104	0.542473	-0.096645	-0.917154	-0.361203	1.31814
746	3.59976	-1.28759	-2.98124	0.379489	0.466196	0.170723	-0.911834	-0.188802	1.45149
747	4.15076	-1.05458	-3.08168	0.150048	0.599937	-0.197165	-0.611192	-0.210552	0.663107
748	5.1709	-1.0199	-4.93581	1.30458	0.723361	-0.105428	-0.638778	-0.137688	0.74591
749	16.103	-1.11607	-5.08449	0.220084	0.0363312	0.177674	-1.10953	0.0211344	1.74444
750	16.0412	-1.25127	-4.83299	0.510019	0.648169	0.0876626	-1.2541	0.430274	1.11939
751	3.5899	-1.25094	-4.30199	1.19837	0.713446	0.120194	-0.961534	-0.0573956	0.982534
752	8.94887	-1.34487	-3.47695	0.394184	0.42482	-0.334685	-0.818336	-0.307652	1.30669
753	9.45508	-1.39418	-3.53035	0.18423	0.859584	-0.201882	-0.620482	-0.331106	-0.382174
754	14.7808	-1.02704	-3.76202	0.40856	0.846707	-0.112468	-0.809761	-0.21358	0.16572
755	-4.76863	-1.26089	-2.96822	0.906867	-0.0645073	-0.102395	-0.834383	-0.311686	2.03062
756	9.04788	-0.703597	-3.36873	0.728511	1.15842	-0.0335933	-0.936559	-0.0550326	1.51094
757	11.0991	-0.829549	-3.32103	0.865939	0.441815	-0.109085	-0.724996	0.362887	0.862544
758	7.02353	-0.852201	-3.86646	0.574069	0.493822	0.00218057	-0.716599	-0.00793948	0.673805
759	2.93938	-0.864024	-3.45699	0.977898	0.941728	-0.000589987	-0.897147	-0.125705	1.47183
760	5.22996	-0.754737	-1.59748	-0.0731657	0.155351	0.0859575	-0.814855	-0.0102503	1.06172
761	-11.4593	-1.203	-3.34796	-0.0976634	0.739231	0.233911	-1.31357	-0.294585	0.877806
762	5.96416	-0.843304	-3.02438	0.135477	0.0293826	-0.279992	-0.939177	-0.404318	1.30692
763	5.15494	-0.96684	-4.00221	0.919668	0.871537	0.0228329	-0.985428	-0.37696	1.30014
764	9.30539	-1.11346	-3.0893	0.410046	0.974508	-0.171886	-1.0471	0.266414	0.542437
765	12.4819	-1.01045	-5.38572	0.0756177	0.412821	-0.356578	-0.401331	-0.415666	0.646984
766	7.0581	-0.991382	-3.04341	0.407843	0.928389	-0.00916493	-0.472729	-0.304017	0.880247
767	13.4813	-0.917412	-5.6742	0.530582	0.68455	-0.19134	-0.909968	-0.402929	0.170993
768	6.28567	-0.922863	-3.40891	0.0792859	0.678765	-0.062549	-0.914786	-0.237949	0.943801
769	-2.91186	-1.09638	-3.40041	0.506092	0.959747	-0.241348	-0.904527	-0.416117	1.33296
770	0.0864737	-0.977959	-4.01223	0.0809758	0.395973	-0.321237	-0.606235	-0.0167554	0.675239
771	6.40803	-1.06627	-4.39924	0.58948	0.670952	0.319123	-0.951866	-0.101285	0.268031
772	2.19023	-1.23818	-2.62412	-0.0173748	0.570965	-0.186051	-0.783531	-0.685549	1.22285
773	3.96765	-1.29929	-2.97938	0.639406	0.717304	0.105829	-1.27059	-0.355322	0.0470731
774	3.85276	-0.686333	-2.73879	0.571973	0.426701	-0.0517433	-0.920878	-0.47433	0.94606
775	-4.43189	-1.12969	-4.96578	0.436143	1.14613	0.365502	-0.922638	-0.170957	1.05319
776	14.0231	-1.27508	-4.09735	1.02924	0.963987	0.0938337	-0.95804	0.251984	0.410726
777	1.99402	-0.772471	-3.21553	0.295418	0.548212	0.293497	-0.645391	-0.435738	1.04349
778	9.59323	-1.47997	-1.96515	-0.0933707	0.63933	-0.0238057	-0.728155	-0.374941	-0.370584
779	5.45377	-1.24982	-4.41126	0.313375	-0.220813	-0.0752736	-0.900285	0.295433	0.412392
780	6.27065	-0.858458	-4.62355	0.448657	1.36131	-0.0369151	-1.03525	0.2574	1.17012
781	3.50322	-1.28266	-3.10162	1.2313	0.332153	-0.512807	-0.665136	-0.337994	1.57785
782	11.6872	-0.991899	-5.66371	0.767146	0.558898	-0.182325	-1.05404	-0.124389	1.3841
783	11.6624	-0.977387	-3.53363	0.36682	0.577232	0.29946	-1.13433	0.324157	1.26217
784	13.6196	-0.910933	-4.03611	0.215875	0.340996	0.309672	-0.966755	-0.180354	0.497033
785	-3.18668	-0.837639	0.175571	0.669121	0.875752	-0.149846	-0.533169	0.0645829	0.628331
786	-2.50812	-0.895084	-3.35349	0.537088	0.44487	-0.222358	-1.28433	-0.0636591	1.50359
787	9.16411	-1.42648	-1.60478	-0.0511388	0.378166	0.0478609	-0.997658	0.352145	-0.0694067
788	5.12547	-1.21639	-4.28969	1.79983	0.654761	-0.202834	-1.17302	-0.30455	1.03972
789	10.7303	-0.890003	-4.4903	0.517941	0.295387	0.235626	-1.21015	0.41811	0.693914
790	9.78494	-0.697483	-1.25787	-0.131979	0.114653	-0.122215	-0.992265	0.152098	0.711396
791	0.0451719	-1.06507	-0.442926	0.96845	0.750396	-0.215738	-0.884458	-0.141227	0.580201
792	10.4268	-1.00641	-4.67427	0.572135	0.417645	-0.201916	-0.927546	-0.669922	0.873193
793	-1.9818	-0.966381	-3.98216	0.842359	1.27402	-0.0848034	-0.997376	0.700935	0.806315
794	9.21099	-1.2927	-3.4091	0.197531	0.239741	-0.160756	-1.02923	0.102646	0.457713
795	15.299	-1.06521	-3.04764	0.0309336	0.446601	0.0453556	-0.636306	0.00127995	0.660097
796	7.64923	-1.12988	-4.1547	0.425894	0.794157	-0.0860637	-0.735526	-0.0533387	1.11802
797	1.27587	-1.08721	-1.34172	0.662877	0.613205	-0.512392	-0.869275	0.00287342	1.12937
798	2.0976	-0.906578	-3.77984	0.958833	1.00424	-0.115764	-0.812183	-0.188057	1.21426
799	-1.40237	-0.896463	-2.24311	1.07636	1.29449	-0.251011	-0.946325	-0.564722	-0.172332
800	-1.96855	-1.24198	-1.37555	0.744629	0.0864859	-0.17481	-0.891561	-0.385312	0.823227
801	8.66176	-0.927736	-3.00273	0.400003	1.00419	0.081155	-1.10741	-0.542404	1.20059
802	1.35345	-1.0747	-1.52603	0.626087	1.11508	0.574046	-1.27096	-0.458734	0.998373
803	8.70075	-1.08124	-3.11283	0.599031	0.408578	-0.248731	-0.797734	0.106315	1.09528
804	8.00376	-1.05018	-3.35481	0.346218	1.15272	0.0172185	-1.027	-0.523558	-0.254436
805	8.04989	-1.42131	-5.65893	0.569905	0.610228	-0.282034	-0.436954	-0.209643	1.03258
806	11.23	-1.01438	-4.48765	1.24795	0.107331	0.128981	-0.65483	0.107204	0.841886
807	0.73816	-1.52464	-1.82718	0.847013	0.713446	-0.170598	-0.700913	-0.128617	0.792594
808	6.81965	-1.27923	-2.73338	1.04353	1.22339	-0.048066	-0.97197	0.171418	0.949134
809	4.56353	-0.977384	-2.26844	0.737489	0.869735	0.0929532	-0.599368	0.186955	0.585584
810	-9.57369	-1.16433	-4.28925	0.284828	0.634387	-0.245583	-0.850408	-0.160931	0.712154
811	2.24937	-0.905574	-4.09693	0.327622	0.746404	0.137177	-0.874508	-0.261255	0.800767
812	12.3177	-1.02539	-4.66015	0.717235	0.635033	0.187586	-0.729323	0.0686852	-0.0444807
813	-0.911725	-0.828698	-1.68297	0.72071	0.374405	-0.121825	-0.66667	0.292683	0.571332
814	1.25533	-1.07221	-3.64263	0.772404	0.292184	0.0713386	-0.532648	-0.252552	0.51685
815	6.27494	-1.25775	-4.41473	0.24374	0.810563	-0.156887	-1.12594	-0.351244	0.537374
816	14.8948	-1.08698	-2.77993	0.632658	0.680744	0.370181	-1.15191	-0.449965	0.96436
817	2.88075	-0.515165	-4.10038	0.607577	1.0069	0.241564	-0.748923	-0.512119	0.828253
818	11.136	-0.962182	-2.48528	0.448591	0.933421	-0.100505	-0.554026	0.0469129	0.205611
819	4.23706	-1.46596	-3.51559	0.323509	0.322025	-0.0896969	-0.824754	0.018122	0.800711
820	5.46516	-1.20869	-3.31729	-0.00340271	0.531497	0.00411221	-0.704448	-0.445099	0.816894
821	5.29518	-1.03421	-2.894	1.04601	0.76109	0.0663301	-0.686096	-0.256623	0.96834
822	5.81963	-1.01457	-4.25954	-0.082591	1.26778	-0.16884	-1.34604	-0.214026	1.39683
823	3.14106	-1.13354	-2.94208	-0.479708	0.503666	0.146987	-0.936765	-0.000211412	1.32407
824	4.44916	-0.967327	-4.77847	0.0928684	0.384256	0.0303639	-1.27268	-0.426188	0.511601
825	1.02802	-1.05657	-1.45637	0.513431	0.791782	-0.335338	-1.06618	0.126516	0.16522
826	17.3464	-1.09654	-4.47361	0.747822	1.35769	-0.216429	-0.682003	0.300814	0.150172
827	17.0514	-1.03397	-3.55013	0.537431	1.09411	0.121181	-0.920065	0.158069	0.231788
828	9.54054	-1.1514	-5.62255	0.0323532	0.357188	-0.47262	-0.590083	-0.370979	-0.191872
829	7.52487	-1.06013	-1.82974	0.315821	0.901896	-0.227467	-0.87048	-0.471121	1.54276
830	4.52669	-1.07264	-3.95544	-0.108554	1.07262	0.203357	-1.02454	-0.182964	-0.191409
831	0.354696	-1.00478	-2.64406	0.440929	0.808456	-0.0435851	-0.732704	-0.158464	1.30849
832	9.43989	-1.00985	-2.17799	0.908599	0.261053	-0.0215677	-0.995861	0.213329	-0.0151331
833	4.30776	-1.13747	-4.54838	1.15428	0.0541517	-0.152712	-0.672045	-0.348156	0.172348
834	5.5149	-0.837284	-2.75658	0.839416	1.18362	-0.166016	-1.30874	0.214383	1.04432
835	12.6333	-1.15227	-4.24706	0.479268	1.09766	-0.00357155	-0.93188	0.174353	0.561028
836	-1.10401	-1.00522	-4.28421	0.240352	0.904153	-0.0843535	-0.795005	-0.515445	0.641759
837	5.8508	-1.1165	-2.96538	-0.0663687	1.39886	-0.218327	-0.968121	-0.373225	0.0338076
838	3.92858	-0.98603	-2.54247	0.666801	1.30535	0.0872708	-0.874172	0.0121698	1.38973
839	5.96445	-1.11061	-2.69017	0.681256	0.757671	-0.143496	-0.81481	0.236352	0.395742
840	12.2073	-1.27782	-4.44537	-0.138537	0.352105	0.236321	-0.773969	0.153798	1.02883
841	6.40524	-1.06636	-4.37888	0.767138	0.898521	-0.190435	-0.800511	0.476637	0.236887
842	6.26537	-0.88558	-4.27825	0.342234	0.724408	-0.0404045	-0.530092	-0.22233	0.898661
843	6.24555	-0.612825	-3.85822	0.609826	0.648787	0.0116505	-0.962686	0.226735	0.695751
844	9.22534	-1.12009	-2.60138	0.417091	0.607701	-0.280089	-0.77668	0.0221234	2.26638
845	9.35436	-1.1994	-3.16484	0.791939	0.698724	-0.279632	-0.76657	-0.44669	0.411382
846	17.7646	-1.23069	-5.05226	0.0326646	1.17635	0.0796938	-0.724164	-0.11976	0.849709
847	9.46653	-0.784564	-3.79982	0.765244	0.935468	0.241659	-1.35173	0.0647497	0.341154
848	8.51447	-0.943108	-2.21052	0.760885	0.886755	-0.145642	-0.586759	-0.11171	-0.184498
849	-0.275817	-1.16108	-1.12824	0.95615	1.50055	-0.0638276	-0.859895	0.126326	1.23497
850	6.28633	-0.924187	-2.90616	-0.183804	0.579161	-0.189678	-0.408634	-0.509407	0.565649
851	6.13051	-1.0369	-4.55333	0.167052	0.476293	-0.134379	-1.02712	-0.01626	1.2529
852	4.64447	-0.565043	-3.22744	-0.318762	0.973836	0.0126657	-0.878224	0.203246	-0.229043
853	13.3769	-1.11558	-3.71515	0.325038	0.524054	-0.0957485	-0.654658	0.169705	-0.175605
854	13.7094	-1.32398	-4.02649	0.839119	0.762894	-0.0848159	-0.849088	0.0687864	0.615281
855	5.10441	-0.977812	-2.1114	0.742896	0.693887	0.148961	-0.949552	-0.237235	1.67232
856	4.40486	-1.03738	-2.47893	0.734062	0.688842	0.067563	-0.78534	-0.125339	0.988024
857	9.35423	-1.17155	-2.13053	0.781301	0.617955	-0.394236	-0.631896	0.11138	0.437607
858	6.80496	-1.08006	-3.70966	-0.387955	-0.337129	0.0163478	-0.865151	-0.125665	0.960172
859	11.528	-1.00151	-1.9479	0.102296	1.09438	0.391795	-1.20096	0.585725	1.00312
860	3.10888	-1.16391	-4.88676	0.664938	0.887153	-0.153805	-0.551794	-0.444701	0.966419
861	15.1311	-0.423165	-4.4412	-0.141149	0.769245	-0.169352	-1.00028	0.210004	0.268081
862	-2.19451	-1.46432	-3.16924	0.642166	0.761262	0.157292	-0.645588	0.131386	0.465173
863	4.80276	-1.21005	-3.47454	1.10938	0.769285	0.0249767	-0.893318	-0.415643	1.58121
864	2.30364	-1.15272	-1.6504	1.05216	0.694754	0.0368091	-0.991011	-0.00814453	0.9139
865	7.57368	-1.16877	-3.54956	-0.0564141	1.0825	-0.0998254	-1.21142	-0.302699	0.705452
866	7.42127	-0.765779	-3.27364	0.421439	0.00895022	-0.150497	-0.874352	-0.148533	0.446923
867	13.0746	-0.96637	-4.78543	0.394866	1.18195	-0.142128	-0.946361	-0.432974	0.351117
868	11.2175	-1.08754	-2.03056	0.292109	0.992326	-0.191305	-0.708137	-0.154995	0.549305
869	0.221802	-0.728078	-2.95369	0.516237	0.533272	-0.303791	-0.916483	0.369433	0.312264
870	0.94504	-1.09828	-3.23635	0.399573	1.13421	-0.127267	-0.766619	0.132447	0.532526
871	0.843272	-0.806906	-1.50061	0.000723763	1.22823	-0.187356	-0.295338	-0.716843	0.178026
872	3.78803	-1.06665	-2.98837	-0.456624	0.823895	0.0747406	-0.805339	-0.303978	1.21288
873	3.0537	-1.28701	-1.7457	0.741245	0.526488	0.111252	-0.761932	0.0379067	-0.0610211
874	25.7186	-1.26771	-4.74457	0.0436466	0.171035	-0.169769	-0.821833	-0.0431375	0.550302
875	0.0766596	-0.905189	-2.52279	0.912791	0.641915	0.122618	-0.591571	-0.663744	0.629393
876	10.9971	-1.12516	-4.13482	0.519231	0.84375	0.230269	-0.851977	-0.700306	1.27549
877	11.8442	-0.946739	-4.58297	0.77263	0.619457	-0.0357532	-0.771212	-0.162475	0.514624
878	13.0279	-1.26724	-5.62265	0.460433	0.0474851	0.0821839	-0.642648	-0.263312	0.683923
879	7.24528	-1.13552	-3.03012	0.639988	0.826117	0.307171	-0.979235	-0.552788	0.752689
880	-0.905425	-1.048	-3.68724	1.07511	0.550893	0.169897	-0.989772	-0.222463	1.95009
881	7.35041	-1.07833	-4.0224	0.65525	0.57989	-0.141116	-0.679861	0.10686	0.508947
882	3.96647	-1.05667	-2.33731	0.00862431	0.21776	-0.0741316	-0.93037	0.686037	0.732574
883	7.07683	-1.09768	-4.07072	0.855353	1.32133	-0.248213	-0.877652	-0.308115	1.56005
884	4.70354	-0.811124	-3.31163	0.180422	1.0916	-0.0200549	-0.799009	-0.173636	1.51908
885	3.19777	-1.42552	-3.11159	0.307122	0.118217	-0.124606	-0.830434	0.0649749	0.977592
886	1.9731	-0.926695	-2.78631	0.161866	0.345843	-0.356455	-0.741454	-0.153259	0.471569
887	-3.58795	-0.908497	-1.8173	0.480724	0.945645	-0.122789	-0.826148	0.632213	0.63608
888	-1.06582	-0.908157	-2.30512	1.31009	1.28933	-0.0042442	-0.699973	-0.334266	1.00403
889	20.6473	-1.26046	-6.53368	0.670589	0.276868	-0.0153673	-0.872455	-0.214896	1.04032
890	8.13017	-1.06585	-4.28783	0.442715	0.617657	0.0477292	-1.27707	0.077185	0.646177
891	12.5644	-1.16913	-7.0946	0.725913	0.118098	0.114189	-0.813927	-0.0920767	1.34703
892	7.68409	-1.31191	-4.26573	0.199513	0.520914	0.0250048	-1.11711	0.0555366	0.756323
893	2.20188	-1.10524	-4.13395	0.500345	0.079115	0.126187	-0.829085	-0.524093	0.339905
894	7.29184	-1.24222	-3.43498	0.0109513	0.479555	-0.0605519	-0.82822	-0.242481	0.672941
895	1.29081	-1.08509	-2.08011	0.320367	0.802562	-0.131133	-0.865631	-0.126823	0.822937
896	6.73799	-0.998347	-3.56183	0.291066	0.797584	-0.193134	-0.747832	0.0976953	0.780096
897	14.3686	-1.33128	-6.33553	-0.186532	0.354365	-0.308072	-1.13374	0.0376682	0.4705
898	7.86419	-0.999284	-5.58074	0.125765	0.678395	-0.156303	-1.04739	-0.243695	1.31059
899	19.0835	-1.00231	-6.14562	0.721712	1.13452	0.0232042	-0.63015	0.289719	0.314741
900	4.06379	-1.20342	-2.9032	-0.247594	0.696463	0.104454	-1.09634	0.022813	-0.170409
901	2.75548	-0.984501	-2.88845	-0.0388126	0.928922	-0.27857	-0.984186	0.26304	0.726981
902	2.54659	-1.02625	-4.17729	0.605294	0.533311	-0.108869	-0.693347	0.13245	0.606458
903	3.94642	-0.806627	-2.62546	0.377398	0.975333	-0.0400357	-0.762898	-0.17824	1.65371
904	3.28155	-1.12963	-4.16663	0.906001	1.00976	0.0210584	-1.06791	-0.0553949	1.04798
905	8.35999	-1.35185	-4.81546	1.24429	0.733413	0.013854	-0.753132	0.462087	0.559854
906	10.7795	-0.95279	-4.48832	0.098181	0.34422	0.0214624	-0.741197	-0.144343	0.133956
907	10.2183	-1.32198	-4.70878	0.545688	0.411308	-0.183961	-0.950877	-0.446586	1.14739
908	2.29822	-0.969845	-0.582931	0.205151	0.651814	0.0469921	-0.837608	-0.0238249	0.780285
909	15.713	-1.06489	-2.91549	0.463859	1.09354	-0.137184	-0.751472	0.198001	0.319703
910	0.106192	-1.4377	-4.42014	0.0762741	0.272413	0.093875	-0.779746	0.716733	-0.334484
911	13.6613	-1.17913	-4.27604	-0.0495213	0.712483	-0.16527	-1.20108	0.11443	0.431301
912	-0.231587	-1.18463	-1.57998	0.511608	0.922208	-0.28279	-0.879906	-0.184556	0.441396
913	7.42973	-1.04031	-4.16019	1.11687	0.222059	-0.181234	-0.676356	0.0261291	0.469549
914	-2.05713	-1.20157	-4.47235	0.510833	0.533651	-0.357762	-0.472874	0.194247	0.114561
915	11.0614	-1.19747	-3.76312	0.374957	0.852821	-0.423627	-0.723427	0.263888	0.792368
916	9.09889	-1.0462	-2.26116	-0.071241	0.584172	-0.18962	-0.702544	-0.28607	1.59174
917	4.52085	-1.11517	-7.44835	0.708374	0.971245	-0.109375	-0.836876	-0.247903	0.60916
918	6.559	-0.925075	-4.63152	0.498063	0.940435	-0.0876336	-0.67249	-0.0570425	1.06544
919	15.9763	-1.15277	-3.10947	-0.31306	0.755155	0.119258	-0.903325	0.163526	0.700776
920	12.4084	-0.98264	-5.40131	0.341272	0.415243	0.145217	-0.51446	0.111934	0.631377
921	-0.118672	-1.35605	-1.83832	0.337482	1.09587	-0.166863	-0.625455	-0.452785	0.958574
922	4.7547	-0.880799	-3.67641	0.760688	0.868714	-0.0181407	-0.942632	-0.100801	1.96734
923	4.50832	-1.5206	-2.40145	0.0601399	0.748118	0.0358459	-1.20217	-0.355925	0.814734
924	-4.3942	-0.915963	-2.29775	0.322694	0.799035	-0.2978	-1.00174	-0.0704138	0.920977
925	8.0275	-1.06842	-1.99561	0.528218	0.517428	0.156053	-1.25035	0.0430256	0.740919
926	16.8004	-0.776726	-5.59782	0.679969	0.496642	0.0318933	-0.76319	-0.665389	0.683445
927	10.5611	-0.952883	-4.7293	0.0554316	0.601413	0.33891	-0.824472	-0.185733	-0.0392111
928	10.8379	-1.59459	-3.41254	0.95028	0.228637	0.110979	-1.12229	-0.408043	0.229952
929	10.5927	-1.27186	-2.63224	0.209126	0.877182	-0.278727	-0.662877	-0.247523	0.439728
930	7.91168	-1.03242	-3.32553	0.996805	0.854218	-0.0538639	-0.806793	-0.572515	1.09505
931	13.2086	-0.928408	-3.41761	-0.146923	0.939911	0.0151541	-0.977866	-0.352475	1.18159
932	5.54648	-0.899303	-2.45144	1.03082	0.573823	-0.11709	-0.873518	-0.110074	0.500328
933	-8.41134	-1.20072	-4.00305	-0.427916	0.597088	-0.104328	-1.08117	0.0290024	1.79784
934	11.1702	-1.01474	-4.72388	0.171533	0.570007	-0.147441	-0.672327	-0.868241	1.32588
935	0.874052	-0.860298	-4.44302	0.819026	0.0468932	0.257473	-0.834475	-0.0974658	0.575325
936	2.21168	-0.827101	-2.29128	0.232431	0.737681	-0.206545	-0.702099	-0.275324	1.29644
937	2.34474	-1.08202	-3.18235	0.456214	0.819347	0.0994244	-0.743904	-0.0825641	0.64814
938	8.08422	-1.17937	-3.48264	0.496276	0.463444	0.0238288	-0.693033	-0.553683	1.17149
939	-0.276075	-0.973717	-2.11879	0.63874	0.377545	0.159618	-0.900768	-0.496847	0.325457
940	12.3861	-0.831044	-3.677	0.224056	1.21144	0.339468	-0.898337	-0.26914	1.24993
941	6.68714	-1.2205	-2.83613	0.163111	0.437005	-0.242985	-1.00633	-0.0691234	-0.116098
942	10.6747	-1.03819	-3.95335	0.141187	1.1328	0.464876	-1.16793	-0.602541	0.603492
943	15.2829	-1.07326	-4.87687	1.08847	0.874139	0.0156915	-0.963706	0.375334	1.10353
944	7.82235	-0.962812	-7.15935	-0.72587	0.895035	0.00548675	-1.08932	0.145269	0.841805
945	1.32522	-0.641787	-4.03356	0.276353	1.19787	-0.177976	-0.78996	0.152489	0.101919
946	13.8861	-1.43201	-4.80438	-0.0778858	0.726974	-0.0473828	-1.2659	0.434887	0.833453
947	16.1046	-1.17819	-3.29916	0.842009	0.210392	-0.287034	-0.987753	0.0940332	0.00935831
948	5.39899	-1.28686	-4.20944	1.00446	1.19455	-0.11624	-0.66643	-0.57159	0.704817
949	5.96131	-1.34775	-2.64503	0.307161	0.557184	0.109996	-1.18253	-0.327076	-0.0537767
950	10.7329	-1.09577	-3.32958	0.216857	1.1789	0.0582768	-0.856516	0.0674735	0.830289
951	7.16512	-0.880076	-3.10238	0.993028	0.750394	-0.192076	-0.911391	0.288298	0.502123
952	16.6458	-1.10521	-1.74537	0.138235	0.504642	-0.0219996	-1.09081	0.475146	0.0435954
953	4.51963	-1.40439	-2.44311	0.221211	0.960924	-0.37927	-0.682133	0.068633	1.14508
954	5.75611	-1.14593	-2.43718	0.526428	0.675115	0.0840565	-0.567458	0.354809	0.398694
955	3.09674	-1.08936	-3.20389	0.052955	0.734845	0.237703	-0.78038	0.0552992	0.428266
956	0.836926	-1.12032	-3.70333	0.497674	1.00022	-0.178955	-0.920597	-0.139682	1.0977
957	5.6045	-1.27832	-3.76069	0.330393	0.704785	0.200714	-0.866251	-0.185595	0.772975
958	-5.38692	-0.826079	-2.18905	0.0975794	0.532294	-0.204746	-0.890996	-0.152878	0.655441
959	11.3012	-0.894465	-5.52863	0.388442	0.387921	0.180031	-0.777784	0.00444822	0.482464
960	-1.24023	-1.3387	-3.26872	0.666526	0.651793	0.0184051	-0.951999	-0.510429	0.129141
961	5.94501	-0.860999	-3.95641	0.375091	0.692876	-0.0129717	-0.65578	-0.252116	0.936618
962	2.35923	-1.23742	-1.91887	0.502029	0.782512	-0.217201	-0.910074	-0.370914	1.07454
963	8.82022	-1.07883	-3.28053	0.772486	0.387255	0.00078904	-1.03056	0.0912548	1.24051
964	8.31737	-0.56683	-5.41263	0.472043	0.669583	0.0446443	-0.899999	-0.313187	1.02189
965	-0.251474	-0.843172	0.585222	0.453775	1.05709	-0.199714	-0.858352	0.424196	0.824605
966	1.8012	-1.41957	-1.43803	0.235267	0.956834	-0.184678	-0.642337	-0.33245	0.138478
967	12.4604	-0.977392	-3.87009	0.520855	0.71259	-0.220283	-0.872498	-0.327612	1.69403
968	2.42449	-1.28758	-4.01102	0.705915	0.54888	0.0335934	-0.551212	0.232522	-0.255614
969	6.93577	-1.39266	-2.27932	0.040702	0.199804	-0.0477685	-1.18102	-0.239721	1.3599
970	9.20663	-1.37015	-2.88573	-0.0519809	1.18152	-0.097764	-0.729895	0.0481448	1.056
971	3.30116	-1.53609	-4.15886	0.0927057	0.816352	-0.26394	-0.856458	-0.285004	1.31563
972	5.66538	-1.1043	-1.23338	0.414971	1.50889	0.0171197	-0.795053	0.304314	1.07276
973	1.89523	-1.04682	-3.41658	0.311421	-0.0174382	0.0350172	-1.03387	-0.100234	1.41576
974	7.35765	-1.16574	-5.33525	0.631041	-0.0799871	0.0111906	-0.643853	-0.787793	0.818888
975	5.30836	-1.05145	-2.16242	0.0622848	0.905966	0.00916133	-0.747905	-0.358672	1.36229
976	9.36195	-1.16946	-4.34988	0.54856	0.935148	0.0169432	-0.592512	-0.184468	0.539826
977	12.4673	-0.875098	-3.40122	0.476603	1.03338	-0.357429	-0.759771	0.0806365	0.488134
978	8.52582	-1.17981	-6.06153	-0.0200454	0.677516	-0.0687679	-1.12616	0.340172	0.925217
979	15.0938	-0.726887	-6.40826	1.07166	0.543382	0.163576	-0.777127	-0.0986595	-0.419568
980	7.17384	-1.00788	-4.38684	0.420195	0.836675	0.113098	-0.939599	-0.0483298	0.865466
981	-10.6744	-1.23216	-3.48419	0.21232	1.0973	-0.100431	-0.764842	-0.0231451	0.835358
982	3.94481	-1.20197	-3.93603	0.902663	0.754181	0.00248928	-0.91937	-0.579529	1.38457
983	15.0189	-0.985106	-5.98491	0.611336	0.578109	0.0650621	-0.932712	-0.411599	0.962921
984	20.612	-1.07181	-4.75479	0.478537	1.02619	-0.0308962	-1.09466	-0.320162	0.638489
985	7.29545	-1.63608	-3.33762	0.56643	0.531493	-0.071841	-0.582691	-0.0842383	0.345526
986	8.7944	-1.06749	-6.31738	0.0425013	0.564596	0.21569	-1.13755	-0.144606	0.246389
987	11.6329	-0.854957	-1.7283	-0.556805	0.690038	0.0344866	-0.612965	0.0232856	1.57692
988	-0.433302	-1.02378	-2.23478	0.392584	1.35054	-0.226951	-1.0422	0.052127	1.19671
989	6.00404	-1.00913	-2.60186	1.46596	1.48599	-0.110557	-1.03484	-0.0100614	0.717963
990	-0.363414	-0.885685	-3.95461	1.29074	1.22607	-0.220982	-0.75711	-0.00819208	1.42683
991	4.45384	-1.03172	-3.28725	0.0882803	1.09862	-0.0666026	-0.743512	0.0678736	1.08948
992	-0.681862	-1.19562	-4.13839	0.536615	1.36438	0.133465	-0.745991	-0.0361254	0.394699
993	4.43484	-0.901486	-4.15403	0.901622	0.369969	0.173821	-0.379119	0.0968489	0.616035
994	2.04035	-1.01778	-6.84937	0.0388019	0.292853	-0.0702425	-0.767439	-0.204409	1.61656
995	-3.40972	-0.81788	-4.11259	-0.0419394	1.42139	-0.199408	-0.642347	-0.373968	1.07731
996	9.45249	-0.862116	-2.47717	1.36768	0.390114	0.170858	-1.39005	-0.356889	0.492065
997	13.2203	-1.21081	-4.6008	0.242927	0.284774	-0.521718	-0.652916	-1.14897	0.0944324
998	6.24796	-1.02393	-4.7852	0.643326	0.949982	-0.249543	-0.793205	-0.108159	-0.328412

## Sheet: FIGS1_directionality
posterior	(Intercept)	scale(sqrt.diff.body.mass)	scale(patristic.distance)	both.sedentary	pairdietTRUE	pairforagingTRUE	scale(sympatry.sq)	scale(ln.syntopy)	scale(highest.intraspecific.ses)	scale(sqrt.diff.body.mass):scale(patristic.distance)
1	1.13451	0.087463	-0.0357816	-0.0171876	0.0388227	0.0334369	0.0011087	0.122544	0.0994397	-0.0365545
2	1.13722	0.0689453	-0.0434885	0.0110782	0.0116011	0.0312578	-0.00398722	0.106928	0.0858473	-0.0301225
3	1.08493	0.0902057	-0.0811083	0.0284961	0.0608873	0.0416427	0.0109221	0.103355	0.0859736	-0.0191097
4	0.974719	0.112758	-0.0136046	-0.0185182	0.0269416	0.0497091	0.00711127	0.0793568	0.0665536	-0.0325173
5	1.11276	0.0954221	-0.072771	0.00231005	0.0281424	0.0876028	0.0325561	0.0996308	0.113787	-0.0299479
6	0.997355	0.0664431	-0.00815042	0.0312409	0.0285307	0.0300677	-0.0109273	0.105371	0.0453742	-0.0163139
7	1.04184	0.0996316	-0.0724316	-0.0265245	0.0027065	0.0470149	0.00580094	0.105727	0.0864416	-0.0117875
8	1.07016	0.0963634	-0.0714177	0.0359916	0.049938	0.042937	0.0104139	0.0823934	0.107211	-0.0172237
9	1.04175	0.0980723	-0.075662	0.0246074	0.0273386	0.0638518	0.00621738	0.0796711	0.0749793	-0.0301492
10	1.10841	0.104999	-0.122185	0.0602013	0.0214042	0.0350298	0.011808	0.0823938	0.0830882	-0.0221222
11	0.792127	0.105327	-0.0723746	-0.0070001	0.0454358	0.0535155	0.0101188	0.079587	0.0616876	-0.00726188
12	1.0768	0.08816	-0.0190175	0.0129596	0.0443228	0.0480625	-0.00165085	0.101971	0.0948449	-0.0348554
13	1.0144	0.104145	-0.0625553	0.027199	0.0185862	0.0543245	0.0122448	0.0890338	0.069019	-0.0225571
14	1.0335	0.0953343	-0.0282961	0.00612713	0.0291453	0.0792695	0.0210067	0.0897888	0.0737861	-0.0236387
15	1.12514	0.0861012	-0.0624296	-0.00410006	0.019787	0.0190245	0.0132838	0.0835856	0.10118	0.00422064
16	0.943663	0.110332	-0.0304244	0.0221673	0.0556632	0.0542313	0.0104389	0.107862	0.0816699	-0.0242556
17	1.07472	0.0862774	-0.0707336	-0.049167	0.0442708	-0.00113356	0.00131825	0.101124	0.0530291	-0.0245553
18	1.20007	0.101767	-0.0492609	0.0361884	0.055711	0.043169	0.0137999	0.0796942	0.0852136	-0.0290665
19	1.06194	0.0921762	-0.0596546	0.0109884	0.0246085	0.0151812	0.0145414	0.0776514	0.0925639	-0.0194202
20	1.18934	0.104799	-0.0870159	0.00995615	0.0396836	0.0483315	0.0109051	0.104191	0.0469555	-0.0426484
21	1.08139	0.0851283	-0.0625894	-0.00312849	0.014159	0.0500319	0.0104711	0.101705	0.0831046	-0.0269293
22	1.11126	0.103254	-0.0407046	0.0242498	0.013164	0.0634092	0.0239818	0.0837975	0.0872024	-0.00769944
23	1.07758	0.100697	-0.0784476	0.0367816	0.0425536	0.0376249	0.0380702	0.079626	0.0937259	-0.0556744
24	0.99909	0.098051	-0.0460056	-0.00850644	0.0393607	0.0214622	0.011348	0.0965663	0.0782002	-0.025955
25	1.11167	0.0896659	-0.0499849	0.00112179	0.0256038	0.0602689	0.0168432	0.101617	0.0761926	-0.000595768
26	1.11321	0.0957017	-0.0611773	0.0148427	0.045722	0.0506764	0.00143728	0.103059	0.0576499	-0.0224325
27	1.13243	0.0876004	-0.0589438	0.0282867	0.0258209	0.0175937	0.00811669	0.0896045	0.0799177	-0.00115233
28	0.999512	0.10004	-0.0571323	0.0449119	0.0772166	0.00985364	0.0127725	0.0826591	0.0878388	-0.0402683
29	1.14126	0.0841595	-0.0633806	-0.0145129	0.0297462	0.0664064	0.00296214	0.107172	0.0878835	-0.0394589
30	1.02764	0.10699	-0.0754031	-0.0107448	0.00888628	0.0373749	-0.00295208	0.0998719	0.0471432	-0.0183531
31	0.959934	0.0911392	-0.0411606	0.000468343	0.0467713	0.0562258	0.00676931	0.0911114	0.0743066	-0.0226121
32	1.08162	0.119794	-0.0854435	-0.0330699	0.00315964	0.034666	-0.00988356	0.101089	0.0713727	-0.0107335
33	1.09919	0.105853	-0.0639378	0.0231358	0.00437925	0.0681045	-0.00555608	0.098785	0.0704928	-0.0292301
34	0.934278	0.08376	-0.0704672	0.0267024	0.0403002	0.0460557	0.0107119	0.100455	0.0579684	-0.0134678
35	1.16704	0.101433	-0.0583378	-0.032505	0.0279926	0.0467058	0.0321463	0.0999215	0.0572172	-0.0211041
36	1.05724	0.0881688	-0.0596027	-0.0378354	0.0656125	0.0699994	0.00496599	0.105552	0.0821294	-0.0130572
37	1.05543	0.101059	-0.0470416	0.0136864	0.0269909	0.0375843	0.0186488	0.114806	0.0929221	-0.0255901
38	1.22543	0.101275	-0.0439114	-0.0010567	0.000127851	0.0545573	0.00596599	0.0973076	0.102929	-0.0318011
39	1.07823	0.0948567	-0.0626579	0.0312334	0.0248954	0.0692004	0.032478	0.0827172	0.0946842	-0.0152485
40	1.08783	0.0684643	-0.0508205	-0.0272525	0.0165431	0.0339313	0.0215338	0.0965075	0.0885573	-0.000735734
41	1.05027	0.119462	-0.0539143	0.0125932	0.0593717	0.0730846	0.00688188	0.0983973	0.0661168	-0.0164413
42	1.07641	0.107015	-0.0573068	0.0108953	0.0391268	0.0428873	0.0224886	0.0848893	0.078649	-0.0198742
43	1.14417	0.0824445	-0.0658465	-0.0183636	0.0288422	0.0358655	0.00230021	0.0828926	0.100942	-0.0163133
44	1.13623	0.0816565	-0.0642908	0.0190346	-0.0159708	0.0590806	0.0118253	0.0971053	0.0711683	-0.0107473
45	1.14048	0.0922069	-0.0607475	-0.0194214	0.00488094	0.063668	0.0178247	0.0846112	0.0739522	-0.0138798
46	1.05172	0.0891351	-0.0617684	0.0591639	0.0911438	0.0447656	0.0212017	0.0722589	0.0804749	-0.0083421
47	1.10324	0.0936627	-0.075967	0.00967962	0.0211199	0.0388586	-0.00836357	0.0902651	0.107572	-0.0335135
48	1.03378	0.100914	-0.0628633	0.0275864	0.0448793	0.0789964	0.019197	0.101624	0.0774632	-0.0159231
49	1.0734	0.0804033	-0.0393719	0.0204346	-0.00481013	0.0569152	0.00702692	0.0922974	0.0993908	-0.0185395
50	1.09862	0.0897337	-0.06154	0.00227765	0.0160577	0.0274067	0.0260724	0.0907476	0.0916613	-0.00835448
51	1.13501	0.106477	-0.0355593	-0.0366117	0.0291415	0.11384	0.00818221	0.0896421	0.0859198	-0.0309915
52	1.00364	0.106806	-0.0388744	-0.0175229	0.0229246	0.0554437	-3.55457e-05	0.113787	0.0899824	-0.0183206
53	1.14743	0.0876424	-0.0581423	-0.0156091	0.019109	0.0140964	-0.0121416	0.103912	0.0672809	-0.011695
54	1.05507	0.105032	-0.0652182	-0.0136197	0.053868	0.0341353	0.0103824	0.079479	0.0815935	-0.0207055
55	1.18237	0.107136	-0.0697009	-0.015785	0.0139951	0.00457822	0.0250951	0.101115	0.0759306	-0.0311209
56	1.16567	0.113091	-0.0797835	0.0156599	0.033531	0.0443061	0.0160893	0.0840388	0.0626886	-0.0238119
57	1.07571	0.093459	-0.0517582	-0.0367415	0.0294633	0.0554359	0.0193102	0.0916069	0.0764529	-0.0207701
58	1.08771	0.0979454	-0.0590113	-0.0185008	-0.0100065	-0.00946269	-0.0145914	0.104076	0.0857239	-0.0205084
59	1.06792	0.0835696	-0.0584357	-0.0148924	0.036786	0.0514714	0.0271099	0.0831264	0.0784346	-0.0140883
60	1.07447	0.0718853	-0.0444473	0.0298951	-0.004358	0.0489594	-0.00187782	0.101052	0.0452021	-0.0070066
61	1.1085	0.09804	-0.080489	0.00391758	0.037906	0.0514469	-0.00411076	0.0934724	0.0743346	-0.0084416
62	1.18486	0.109196	-0.0703467	0.0319393	0.0414087	0.0607803	-0.00351328	0.100488	0.0895104	-0.028695
63	0.985817	0.0841728	-0.0369655	0.018192	0.0386816	0.0596146	0.00794782	0.0797423	0.0949637	-0.0201454
64	1.04597	0.0820011	-0.035215	0.00542739	0.0396713	0.0347532	0.00424256	0.109739	0.0690697	-0.00205116
65	1.12964	0.0992837	-0.0638831	-0.0212407	0.0599318	0.0771042	0.00756525	0.0929275	0.0960349	-0.0149871
66	1.15096	0.0752325	-0.0448818	-0.00412613	-0.0108769	0.0311333	-0.00649059	0.0947413	0.0908348	-0.0243655
67	1.16475	0.0839355	-0.0705822	0.0200777	0.0188949	0.0268297	0.0145294	0.0863164	0.0598406	-0.0352384
68	1.09186	0.102689	-0.0758081	0.0168646	0.0300634	0.0104492	0.00723935	0.0892135	0.0888416	-0.0130966
69	1.12287	0.0870949	-0.0467983	0.00975024	0.0299697	0.0243781	0.00753311	0.102872	0.0710053	-0.0259603
70	1.06848	0.104731	-0.0617652	0.0068855	0.0422301	0.0453225	0.0127841	0.0685312	0.0949098	-0.0129329
71	1.09049	0.0812299	-0.0241716	-0.0261741	0.0142036	0.0430459	-0.0101386	0.0861852	0.129787	-0.00372805
72	1.10206	0.0957175	-0.0250304	0.00280851	0.0716783	0.0693687	0.00699411	0.0857567	0.102474	-0.0170826
73	1.0797	0.0665013	-0.0618427	-0.0038213	0.0543202	0.0483713	-0.00563913	0.103092	0.0744629	-0.0117612
74	1.05221	0.103613	-0.0361397	0.0053555	0.0520308	0.0306851	0.00447833	0.0875911	0.0839492	-0.0236566
75	1.11117	0.0828772	-0.0741197	-0.00637593	0.0301956	0.0325971	0.011855	0.103189	0.0667872	-0.0320531
76	1.2265	0.0883975	-0.0687314	0.0149283	0.0208774	0.028408	0.00361927	0.0862498	0.0624043	-0.0417427
77	1.01932	0.115626	-0.0822801	-0.0200603	0.0157049	0.0478635	-0.0113676	0.0934253	0.100151	-0.0308919
78	1.17432	0.08928	-0.0626113	-0.0056032	0.020403	0.0319901	0.0187619	0.0859774	0.0705386	-0.0204392
79	1.11064	0.0968411	-0.0496159	0.00384086	0.0686974	0.0478023	0.0156572	0.100806	0.0731498	-0.0200975
80	1.1017	0.114114	-0.0907611	-0.0116078	0.0330416	0.0593566	-0.00270968	0.0931013	0.0759627	-0.0200785
81	1.09018	0.100171	-0.0510437	-0.00128748	0.0600215	0.0496751	0.0210674	0.08922	0.0719119	-0.021585
82	0.991321	0.101705	-0.065055	0.00337286	0.05627	0.0473328	0.00388496	0.0942497	0.103835	-0.0140836
83	1.06557	0.0916552	-0.0621377	0.0191739	0.0476803	0.0461946	0.0188465	0.0863661	0.0827002	-0.0238583
84	1.15031	0.0834161	-0.058955	-0.000961292	0.00535322	0.0698632	-0.00441691	0.116979	0.107011	-0.0231341
85	1.0758	0.0845931	-0.071843	-0.0218758	0.0336193	0.0515078	-0.00350403	0.097781	0.0699545	-0.0115463
86	1.08122	0.0905042	-0.0639729	-0.0197191	0.021674	0.0224269	0.0103491	0.0975005	0.0824637	-0.00889194
87	1.13366	0.0932708	-0.0716481	-0.0120089	0.00502335	0.00762252	0.00743939	0.104725	0.0594166	-0.0279026
88	1.16552	0.0899906	-0.0187468	0.00440795	0.045284	0.0542571	0.00182307	0.109651	0.0981404	-0.0266396
89	1.04958	0.0991615	-0.0745646	-0.047685	0.0305299	0.0106423	0.000730765	0.104695	0.0820106	-0.0154414
90	1.1175	0.0855902	-0.0202133	0.0173927	0.0195763	0.0327719	-0.0128569	0.102032	0.0724177	-0.0292899
91	1.05681	0.0771135	-0.0584351	0.0323336	0.0182364	0.011674	0.00830692	0.0984654	0.0442097	0.00469085
92	1.05199	0.0902412	-0.0159147	-0.0326142	0.0274764	0.0264744	0.00160327	0.11937	0.109848	-0.0128571
93	1.16567	0.123538	-0.0721498	-0.0368591	0.033369	0.0232403	0.0115259	0.0890668	0.0814519	-0.0219896
94	1.08762	0.111494	-0.054188	0.0435117	0.0190239	0.0295508	0.0231092	0.0610522	0.0658253	-0.0243597
95	1.08677	0.101964	-0.0662767	0.0346976	-0.00609163	0.0182253	-0.00131774	0.100396	0.0720934	-0.0346103
96	1.28721	0.0988917	-0.0588827	-0.0371773	-0.0130284	0.0593752	0.00185061	0.0821122	0.0807181	-0.0390688
97	1.07173	0.102565	-0.0630109	0.020952	0.0385282	0.0516531	0.0132563	0.103355	0.0714543	-0.0397747
98	1.03383	0.092733	-0.0492626	-0.0171575	0.0319369	0.0454007	-0.00558865	0.110258	0.0782959	-0.0339059
99	1.08997	0.105031	-0.0761094	-0.0102578	0.0617894	0.0275748	0.00477862	0.0965362	0.0730696	-0.022432
100	1.10454	0.098862	-0.0721974	-0.0126323	0.0214385	0.0467801	0.00690937	0.100825	0.0706469	-0.0197298
101	1.18995	0.0989491	-0.0662124	0.0321735	0.0186271	0.0166172	0.0133763	0.0981757	0.0938545	-0.024746
102	1.02717	0.0939769	-0.0317196	-0.0549791	0.0410558	0.0561261	-0.0056267	0.124659	0.051969	-0.0208189
103	1.1738	0.105688	-0.0848883	-0.0447814	0.0401437	0.0239631	0.00504404	0.0940516	0.057335	-0.0143426
104	1.14273	0.0821133	-0.0481829	-0.0440232	0.0281029	0.0366628	0.0073405	0.0870081	0.0732828	-0.0167158
105	1.10831	0.104724	-0.0854531	-0.0104373	0.0171106	0.0477899	0.0215005	0.10155	0.0809042	-0.0203996
106	1.09265	0.102684	-0.063043	-0.00693263	0.0495239	0.0203284	0.012512	0.0762054	0.138556	-0.0233309
107	1.13168	0.100272	-0.0797608	-0.00910822	0.0196439	0.0462931	0.0325619	0.0711849	0.0725302	-0.0184518
108	1.04246	0.0826704	-0.0482221	0.0374079	0.00047592	0.0518364	-0.0117105	0.113754	0.0661819	-0.0169207
109	0.979763	0.106149	-0.0733953	0.00421072	0.0280696	0.0345081	0.0187422	0.108497	0.0955391	-0.0204265
110	1.10783	0.0987304	-0.0773411	-0.0150055	0.0181319	0.0103699	0.00244122	0.0967658	0.0526587	-0.0200417
111	1.09448	0.100747	-0.0769508	-0.00445571	0.0372329	0.0633558	0.0162263	0.0933585	0.0718148	-0.0120576
112	1.12037	0.0733936	-0.0502668	0.0279838	0.0125924	0.056333	0.00925741	0.0919039	0.0761505	-0.0169944
113	1.08747	0.080859	-0.0551346	0.0267118	0.0035045	0.0318084	0.0202319	0.0846681	0.0796601	-0.0191464
114	0.995716	0.0992158	-0.0688212	0.0242914	0.000533742	0.0487946	0.00193715	0.0872024	0.0723027	-0.0171871
115	1.07281	0.109704	-0.0491144	-0.0181436	0.0498668	0.0695686	0.00235486	0.119388	0.0847092	-0.0162345
116	1.11595	0.0765354	-0.0596744	-0.029285	0.0299622	0.0525288	0.00481885	0.10233	0.0745694	-0.0237769
117	1.01124	0.103438	-0.0414536	-0.0395833	0.0237546	0.0535519	0.00267227	0.106694	0.0681102	-0.0330878
118	1.01658	0.100648	-0.0437911	0.0381571	0.0481046	0.0920108	0.0140653	0.108723	0.0909722	-0.00340347
119	1.1089	0.108904	-0.0514891	-0.0453342	0.0221625	0.0503628	0.0121653	0.0727074	0.0877485	-0.0327507
120	1.15103	0.109187	-0.0998751	-0.0140763	0.0492577	0.0439742	-0.00201489	0.100862	0.0604916	-0.0195034
121	1.0457	0.110054	-0.072527	0.0320634	0.0484579	0.0589354	0.0129912	0.109663	0.0735973	-0.038523
122	0.964612	0.088701	-0.0555552	0.0357874	0.0460138	0.0680094	0.0208928	0.0995888	0.0837504	-0.0164714
123	1.06539	0.089034	-0.0464013	0.00839168	0.0160092	0.0238981	0.0202746	0.105324	0.0530331	-0.00638072
124	1.04046	0.0850581	-0.0170703	0.0470128	0.0529476	0.050817	0.00617587	0.0921044	0.0907788	-0.0201612
125	1.04171	0.091616	-0.0490421	0.00681	0.0366637	0.033692	0.0105736	0.0937074	0.0828037	-0.0273703
126	1.05907	0.0997469	-0.0783396	0.0103797	0.0022385	0.0541904	0.00813373	0.105718	0.0577746	-0.0169018
127	1.07957	0.0729287	-0.0472843	-0.0133658	0.0579053	0.0205711	0.00580155	0.0942448	0.130376	-0.0124992
128	1.10373	0.0777837	-0.0636746	-0.0283231	0.0592221	0.00330382	0.00588808	0.104896	0.0655761	-0.0299177
129	1.03993	0.0950314	-0.0683631	0.00981077	0.0125793	0.0330335	0.00258728	0.102062	0.0511244	-0.0196652
130	1.00483	0.0988351	-0.0449043	0.0130615	0.0398637	0.0611485	0.0149036	0.09379	0.0866762	-0.0284294
131	1.06346	0.109823	-0.0372131	-0.00268335	0.0771657	0.0243671	0.0304337	0.0945033	0.0901491	-0.00834752
132	1.02283	0.0965626	-0.036905	0.0304539	0.0579494	0.0472805	0.0299143	0.102125	0.0785568	-0.0262867
133	1.3697	0.102894	-0.0721088	0.015303	-0.00632756	0.0101032	0.00210353	0.0999338	0.0837511	-0.0352274
134	1.04142	0.0966223	-0.0515554	0.0537204	0.0226122	0.0597404	0.000994565	0.121508	0.0689567	-0.0157261
135	1.08916	0.0913644	-0.0519762	0.0140721	0.0444652	0.0392693	-0.0069076	0.0853191	0.0667549	-0.008094
136	1.11815	0.0942105	-0.0531826	-0.0220572	0.00974221	0.0432129	0.0085798	0.0916501	0.0834291	-0.0315504
137	1.02397	0.0994321	-0.0378447	0.00401881	0.0187859	0.0589003	-0.00165697	0.0939477	0.0860191	-0.00764484
138	1.15189	0.104291	-0.0772831	-0.0376245	0.0150353	0.0500037	-0.00214856	0.109841	0.0911891	-0.0259974
139	1.07376	0.0894948	-0.0594605	-0.00462501	0.0159417	0.0250215	-0.00227644	0.107762	0.0727859	-0.0166852
140	1.13201	0.0992684	-0.0418855	0.0356728	0.00477139	0.0253909	0.00421639	0.0717134	0.0532346	-0.0280829
141	1.15528	0.101339	-0.0668117	0.00753886	0.0189076	0.0227241	0.005269	0.11671	0.0730691	-0.00831338
142	1.07964	0.0874833	-0.0620068	0.0385139	0.0486548	0.0354622	0.0143556	0.0863576	0.0818001	-0.021743
143	1.15655	0.0921786	-0.0619236	-0.00748342	-0.000550676	0.0494798	0.0014537	0.110615	0.0611252	-0.0219109
144	1.13073	0.0972873	-0.0419731	0.0115937	0.0410256	0.037571	0.00466128	0.101875	0.0812371	-0.0404625
145	1.10504	0.0969847	-0.0597872	-0.0280849	0.0636218	0.0237543	0.0157573	0.108527	0.0851545	-0.0245423
146	1.02856	0.0842107	-0.0524796	0.000836622	0.0605164	0.0662738	0.0138441	0.0920352	0.0673066	-0.0194622
147	1.11499	0.0930187	-0.0791519	0.00232561	0.0128128	0.0309963	0.0139643	0.103832	0.0970598	-0.0169326
148	1.13029	0.0820614	-0.0621455	-0.0152914	-0.00678002	0.0450906	0.00493244	0.0855076	0.0548631	-0.022566
149	1.09743	0.105451	-0.0697761	0.0146828	0.0310772	0.00329704	0.0119756	0.105103	0.0777806	-0.00328658
150	1.09783	0.0973186	-0.0303263	-0.018297	0.0669548	0.0247934	0.000158109	0.0994892	0.0893132	-0.0209172
151	1.07286	0.0858009	-0.0550951	-0.0120459	0.0786614	0.0287622	0.0295114	0.0854075	0.0775577	-0.0200543
152	1.12007	0.0944775	-0.0513848	0.0289257	0.0109282	-0.00111416	0.0129983	0.0941227	0.0682696	-0.0391301
153	1.09969	0.0817282	-0.0417584	0.00659692	0.0661741	0.0636745	0.0157213	0.0849377	0.0925667	-0.0319083
154	1.05149	0.100925	-0.0664463	0.0327971	0.0231845	0.0597692	0.00982967	0.112695	0.0784268	-0.0256436
155	1.06266	0.0884611	-0.0755478	0.0356722	0.0238637	0.0309855	0.0128735	0.0913639	0.0724513	-0.031546
156	1.04089	0.0905947	-0.0436554	0.00321839	0.0515748	0.0703834	0.00938278	0.0819676	0.0758131	-0.0179681
157	1.08017	0.103006	-0.0337494	0.0180039	0.0799429	0.0497823	0.029078	0.0924591	0.0610743	-0.0176759
158	1.06787	0.0885289	-0.0556311	-0.0408706	0.0167079	0.0431327	0.0260057	0.0791747	0.0846809	-0.0175559
159	1.14182	0.089159	-0.0621306	0.0318944	0.0333094	0.0113329	0.00777726	0.0865246	0.081596	-0.0358039
160	1.00557	0.098105	-0.0519287	-0.0379871	0.062904	0.0648868	0.0304869	0.107958	0.0711817	-0.0189463
161	1.10607	0.0846059	-0.0765946	-0.0217891	0.056083	0.0351467	-0.0208584	0.106892	0.0959737	-0.0196219
162	1.14701	0.0944852	-0.0855611	-0.0367151	0.0236777	0.0221891	-0.0137722	0.0969613	0.0823529	-0.0315274
163	1.10269	0.0943979	-0.0380735	0.0242955	0.0474583	0.0343025	0.0161142	0.103487	0.0653658	-0.00978159
164	1.26199	0.0877618	-0.0872489	0.0633212	0.0410532	0.044791	0.000418486	0.104192	0.0404926	-0.0290127
165	1.10885	0.107892	-0.0618677	0.0307101	0.0479811	0.0622759	0.00784558	0.101819	0.0925278	-0.0217257
166	1.01515	0.10461	-0.0656055	0.0383755	0.037957	0.0467109	0.0268652	0.0834326	0.0505698	-0.0119865
167	1.0349	0.0834916	-0.059195	0.0305067	0.0557239	0.089035	0.00842796	0.113466	0.0808307	-0.0138226
168	1.24289	0.0900365	-0.0585031	-0.0271579	0.0544735	0.0223523	0.0113392	0.10798	0.0833988	-0.039909
169	1.14384	0.0883529	-0.0621524	-0.0250418	0.0123165	0.0497495	0.00851278	0.109444	0.0487126	0.00152524
170	1.06761	0.0870973	-0.0773034	0.0278889	0.0523168	0.0582681	0.0228833	0.0907166	0.0889385	-0.0107607
171	1.13712	0.0928134	-0.0576728	0.0113521	0.0114894	0.0384843	0.0141092	0.0752998	0.0725777	-0.0257953
172	1.13001	0.0738578	-0.0377837	0.0568507	-0.00382959	0.0314578	0.00512519	0.105586	0.0777191	-0.00889763
173	1.32092	0.107629	-0.0527889	-0.016738	0.0463733	0.0254963	0.0113459	0.102172	0.0817531	-0.0336828
174	1.08915	0.0875093	-0.0500918	-0.0015758	0.0207477	0.0381659	-0.00599032	0.0836766	0.0797217	-0.0170685
175	1.12583	0.0772567	-0.0509961	-0.0312967	0.0217524	0.0285661	0.0225865	0.114469	0.0721829	-0.0229791
176	1.13757	0.0787005	-0.0618006	-0.0413804	0.029992	0.0135	0.0142259	0.0926595	0.0821316	-0.0204567
177	1.0675	0.093129	-0.0658802	-0.00285139	0.064703	0.0482143	0.00110492	0.100571	0.0937789	-0.0256074
178	1.05603	0.0859457	-0.0449205	0.0215703	0.0108174	0.0644698	0.0215425	0.100175	0.0706762	-0.026046
179	1.07862	0.0986125	-0.0657871	-0.00536272	0.0377824	0.0325461	0.0240052	0.0895136	0.0776293	-0.021707
180	1.06378	0.10712	-0.0616387	-0.0110656	0.00129967	0.0257191	0.0147657	0.0962104	0.107106	-0.0121375
181	1.18855	0.0947247	-0.0531125	-0.0523108	0.0732724	0.0167732	-0.000712984	0.0967895	0.0541032	-0.0277011
182	1.06403	0.0759483	-0.0830234	0.0653224	0.0261546	0.016369	0.0146506	0.116591	0.0528476	-0.0191307
183	1.08752	0.0886171	-0.0391054	0.00373369	0.0188274	0.0550825	0.021216	0.0855859	0.0893102	-0.00348914
184	1.12042	0.090552	-0.108552	0.0481061	0.0180475	0.0114039	0.00619476	0.0888851	0.0840287	-0.0309056
185	1.19641	0.0998502	-0.0740998	-0.0252188	0.0416901	0.0244113	-0.00240752	0.0952278	0.117911	-0.0310439
186	1.05298	0.0783731	-0.0659746	0.0179658	0.0469322	0.0332442	0.0132752	0.109526	0.0582936	-0.0385753
187	1.06584	0.0948011	-0.0580576	-0.0257702	0.0359125	0.0396377	0.0204911	0.0973598	0.041601	-0.0293682
188	1.03088	0.102357	-0.0669991	0.0332908	0.0297767	0.0639009	-0.000140834	0.0928571	0.0755957	-0.0177982
189	1.10539	0.0953218	-0.0537828	0.0102637	0.0575841	0.051772	0.027612	0.0989058	0.0675772	-0.0222715
190	1.15761	0.108596	-0.0657607	-0.0280798	0.0114574	0.0703679	0.0222682	0.0912714	0.0790377	-0.0367163
191	1.07196	0.102733	-0.041382	-0.0135254	0.0245465	0.0531843	0.000429655	0.12513	0.0729493	0.00725356
192	1.30235	0.0845033	-0.0609174	0.0615795	0.0583527	0.0392822	0.000797903	0.0992056	0.0848314	-0.0309418
193	1.13041	0.100408	-0.05439	0.028585	0.0443105	0.0607776	0.0203615	0.107781	0.0555817	-0.0331585
194	1.07877	0.130296	-0.0951031	0.0175765	0.0796224	0.0545475	0.0166937	0.101648	0.0510915	-0.0266863
195	1.13104	0.085718	-0.0775474	0.0123602	-0.00229623	0.0209317	0.00223293	0.106033	0.0639345	-0.0302004
196	1.08048	0.0832274	-0.0528113	-0.012575	0.0324749	0.0472548	-0.00133798	0.0937283	0.0986629	-0.023217
197	1.07207	0.103083	-0.0838228	-0.023738	0.021863	0.0243128	0.0161899	0.112532	0.0872235	-0.020717
198	0.910714	0.0787419	-0.0432641	0.00723619	0.0490009	0.062489	-0.00143835	0.0822721	0.074832	-0.0239044
199	1.05591	0.0831647	-0.0526959	0.0430123	0.0115492	0.0582248	0.0105972	0.0694014	0.0808277	-0.0014706
200	1.04978	0.0983353	-0.0116324	-0.0484024	0.0606829	0.0534269	0.00529942	0.0960927	0.0915243	-0.0203842
201	1.11065	0.0999546	-0.0500281	-0.0558212	0.028189	0.0526685	0.009358	0.0955923	0.0848648	-0.0278437
202	1.06312	0.113727	-0.0819268	0.00049811	0.0324625	0.0719351	0.017649	0.0859156	0.0753893	0.00765267
203	1.04988	0.101208	-0.0675622	0.0282042	0.0118177	0.0789824	-0.00336191	0.0999506	0.0934048	-0.0249183
204	1.16799	0.0821541	-0.047041	0.0354796	-0.0118992	0.0504124	0.0126618	0.0983783	0.097029	-0.00354025
205	1.03351	0.100218	-0.0630339	0.00750793	0.0756934	0.0147279	0.00602116	0.104637	0.0623768	-0.0348568
206	1.147	0.0989014	-0.0566862	0.0151304	0.0209245	0.0335311	-0.00317907	0.101833	0.0511957	-0.0193224
207	1.05407	0.091828	-0.0511472	0.0375549	0.0449112	0.0737658	0.00594464	0.0801061	0.0876286	-0.0132933
208	1.06975	0.0835078	-0.0458595	-0.00378883	0.0417025	0.00560828	0.0141798	0.0892655	0.0756928	-0.019054
209	1.03648	0.107697	-0.0368098	0.00438168	0.0350798	0.0810029	0.00781913	0.105441	0.0827542	-0.025767
210	1.15042	0.12469	-0.0719174	0.00928912	0.00354249	0.0405735	0.00634241	0.0946272	0.0861501	-0.0346616
211	1.07978	0.0889867	-0.0520011	-0.0176313	0.0680641	0.0197974	0.0215256	0.0970627	0.0896019	-0.0256703
212	1.09284	0.0937352	-0.0609698	-0.0118799	0.0363618	0.0640946	0.00126844	0.103065	0.103066	-0.0186619
213	1.1486	0.0890185	-0.0642848	0.00463051	0.0686435	-0.00266776	0.0106464	0.0824732	0.0737331	-0.00958669
214	1.26133	0.126186	-0.0976395	0.019786	0.0574724	0.0443299	0.0169831	0.10765	0.106181	-0.0308746
215	1.03898	0.0982814	-0.0641773	0.0275881	0.00781162	0.0291881	-0.00652446	0.0915994	0.075117	-0.0222801
216	1.10119	0.0738315	-0.0748916	0.0335729	0.00535444	0.0362547	0.00148936	0.0700249	0.0788848	0.00106476
217	1.1494	0.100253	-0.0573612	0.0181508	0.0565059	0.0671216	0.00645511	0.0905154	0.10486	-0.0140177
218	1.11617	0.0959991	-0.0553494	0.0452639	0.0343402	0.0250634	0.0126892	0.0987737	0.0806442	-0.0138378
219	1.07991	0.111663	-0.0590114	0.00838082	0.0529285	0.0715123	0.0260965	0.0680864	0.0783073	-0.0309135
220	1.11324	0.0924404	-0.0402581	-0.0201529	0.0357633	0.0438966	-0.0290336	0.109124	0.0630717	-0.0250662
221	1.24817	0.0947922	-0.0675135	-0.0768159	0.0451796	0.0185849	0.012381	0.0981412	0.0741178	-0.0463663
222	1.2477	0.10071	-0.0388998	0.0287132	0.0109317	0.0126551	0.0234309	0.0999772	0.0568681	-0.0186991
223	1.25364	0.0750624	-0.0456246	-0.00205431	0.0182585	0.0353666	0.0167804	0.0960711	0.0773275	-0.0191669
224	1.17926	0.103209	-0.0905206	0.000554951	0.0355876	0.0580606	0.0287321	0.0973152	0.0725948	-0.0192059
225	1.12433	0.11696	-0.0744082	-0.0600699	0.0567022	0.0636305	0.0170576	0.110122	0.0963972	-0.0266632
226	1.13693	0.10627	-0.0354322	0.00658612	0.0189047	0.0518537	0.0125613	0.0910256	0.0781475	-0.032364
227	1.03623	0.109621	-0.0723286	0.0464092	0.0536857	0.0596623	0.00752528	0.107027	0.0603669	-0.0145027
228	1.27712	0.09525	-0.0796136	0.00806287	0.0235893	0.0377553	0.0271543	0.105031	0.104466	-0.018494
229	1.11736	0.0945422	-0.0594167	0.0338693	0.0619422	0.0481123	0.0117967	0.0910929	0.0768224	-0.0249402
230	1.05618	0.0856548	-0.0480136	-0.0350361	0.0353855	0.0721807	0.00859807	0.104055	0.0759198	-0.0388169
231	0.992621	0.0881908	-0.0750675	0.0264089	0.0169441	0.0703159	0.0230622	0.0923967	0.0453257	-0.0405227
232	1.15908	0.0901044	-0.0589012	-0.0710521	0.042675	0.0354105	0.00799195	0.0973931	0.0969283	-0.0286144
233	1.05928	0.0805956	-0.0489867	-0.0106227	0.0338716	0.0184694	0.00404507	0.101687	0.0834777	-0.0170406
234	1.08447	0.0943365	-0.0372129	-0.0032353	0.0169744	0.0425724	0.0176118	0.0873533	0.0781386	-0.0188286
235	1.08455	0.120381	-0.0706544	-0.0464366	0.0151264	0.0588658	0.00506998	0.0872918	0.0589411	-0.0240785
236	1.05981	0.0977624	-0.0519879	0.0593538	0.0354109	0.0268214	0.0177458	0.0823531	0.0815513	-0.00607048
237	1.08007	0.0932402	-0.0706301	0.0271608	0.0329805	0.0579349	0.0247865	0.081564	0.0746205	-0.0278599
238	1.03896	0.0945559	-0.0706755	0.0426843	0.0263242	0.0196263	0.0210103	0.0922667	0.0671926	-0.0103119
239	1.14597	0.091449	-0.0700402	-0.0448882	-0.0196595	0.0584164	0.0140066	0.100985	0.108912	-0.0207625
240	1.04765	0.0951296	-0.0451851	0.0534834	0.0166249	0.0777118	0.0228652	0.0924129	0.0591089	-0.0138648
241	1.18933	0.101583	-0.043183	-0.0470257	0.0357118	0.0832602	0.021186	0.0993951	0.096002	-0.0115346
242	1.12794	0.0962822	-0.0436569	-0.0103065	0.0347194	0.0530762	0.00824356	0.0950681	0.0824713	-0.0224427
243	1.04367	0.0916375	-0.0696137	0.0165707	0.0378182	0.0495074	0.0134913	0.0917636	0.0583061	-0.0143926
244	1.03222	0.092391	-0.0447693	-0.0154328	0.0402719	0.0591767	0.0289866	0.107276	0.0870577	-0.0255902
245	1.04741	0.0865494	-0.0592049	-0.0392412	0.0140294	0.0399837	0.0242882	0.0760204	0.0752369	0.000675271
246	1.11815	0.105618	-0.0487183	0.00189053	0.054599	0.0121161	0.00253592	0.0986869	0.0594912	-0.0294808
247	1.09038	0.111018	-0.0748403	0.0136865	0.00485568	0.0695592	0.00606831	0.0898829	0.0907495	-0.0156153
248	1.13318	0.0776971	-0.0787317	0.0389707	0.0298568	0.00955638	0.0182302	0.0852463	0.104991	-0.00595344
249	1.14641	0.0836383	-0.0574435	-0.0315161	0.0144362	0.0175902	-0.000379217	0.105537	0.0847381	-0.0311464
250	1.11313	0.0899242	-0.0689126	0.0349081	0.0338348	0.0275808	0.0110784	0.108913	0.0595331	-0.00816365
251	1.09456	0.0869166	-0.0801371	-0.00821953	0.0200316	0.054371	0.0125527	0.0775477	0.070436	-0.0209165
252	1.12046	0.0995353	-0.0464204	0.0203715	0.0461137	0.0256296	0.00901017	0.0914759	0.0874893	-0.0232281
253	1.11955	0.0799354	-0.0691005	-0.0152949	0.00185869	0.0684966	0.0123953	0.111618	0.0866118	-0.00316669
254	1.09167	0.103416	-0.0776182	0.0336568	0.0592949	0.0414433	0.00892248	0.0933992	0.0879987	-0.00901262
255	1.01279	0.103246	-0.0558006	0.0210227	0.0511497	0.071593	0.00553868	0.0907822	0.0900714	-0.0126736
256	1.05775	0.0993756	-0.060011	0.00933502	-0.00444393	0.0940897	0.0120182	0.0991782	0.0917762	-0.0232597
257	1.11245	0.0999726	-0.0714193	-0.000913418	0.0202006	-0.0126554	0.00269942	0.11039	0.0741509	-0.00504395
258	1.12048	0.102697	-0.0875593	-0.0147002	0.0380526	0.0425984	-0.000829006	0.0980643	0.071836	-0.00425542
259	1.09877	0.106898	-0.0425372	-0.0246202	0.0313924	0.0321266	-0.00201634	0.0876157	0.0975511	-0.0410958
260	1.12325	0.0932587	-0.0770688	0.000507682	0.0299451	0.0286771	0.00550643	0.0978193	0.102725	-0.0203578
261	1.06657	0.0787867	-0.0844614	-0.00172375	0.00304473	0.0711084	0.0186415	0.0967001	0.0799874	-0.0184826
262	1.03481	0.0934391	-0.039264	-0.0479539	0.0375008	0.0583771	-0.000223074	0.103371	0.0926237	-0.0152794
263	1.04648	0.101218	-0.0736876	-0.0251935	0.0456142	0.0508195	0.00657264	0.119967	0.0714846	-0.0132701
264	1.04596	0.0850479	-0.0218719	-0.0125701	0.0443636	0.0488013	-0.0018279	0.0857704	0.0399005	-0.00945013
265	1.1306	0.0923636	-0.0708287	0.0237301	0.049882	0.0469222	0.0204226	0.105494	0.0747695	-0.0472452
266	1.12098	0.0882465	-0.0383779	-0.0476714	0.0269929	0.0329278	-0.00938419	0.100407	0.0839741	-0.0194968
267	1.17783	0.0758074	-0.0362076	-0.00151581	0.023093	0.0235999	0.000440742	0.0842443	0.0993855	-0.0287293
268	1.08565	0.105274	-0.0531138	0.0218001	0.0295239	0.0493314	-0.0129612	0.10379	0.0675252	-0.023194
269	1.06882	0.114193	-0.0652477	0.0228953	0.0390605	0.0538251	-0.0109617	0.0988056	0.0678022	-0.0165236
270	1.1083	0.0759671	-0.0450289	0.0263875	-0.000179383	0.0268593	-0.00523181	0.0903241	0.106895	-0.00988851
271	1.02897	0.087742	-0.0642044	0.0314595	0.0678799	0.0494166	0.00185208	0.102416	0.0998594	-0.0291302
272	1.20749	0.102115	-0.0611763	0.0136258	0.0519981	0.0105331	0.00726043	0.103334	0.075781	-0.0210866
273	1.04338	0.0992478	-0.0165074	-0.00587516	-0.00552264	0.045191	0.00357858	0.109003	0.0537789	-0.0187145
274	1.0092	0.114646	-0.0258622	0.0487513	0.0620104	0.0783602	0.000466502	0.0741264	0.0938528	-0.0232142
275	1.22107	0.10976	-0.0742345	-0.0282659	0.0393088	0.0362491	0.0359172	0.0808711	0.0703795	-0.0182832
276	1.10633	0.0699613	-0.0448346	0.0257097	0.0250138	0.0305634	-0.00639997	0.0985169	0.085148	-0.0166224
277	1.11199	0.0909348	-0.0611357	-0.0284412	0.0615097	0.0527952	0.00687511	0.110843	0.0862512	0.00822018
278	1.09605	0.104027	-0.0673821	0.0357668	-0.0145875	0.052121	0.00733374	0.0874703	0.0561617	-0.0387344
279	1.09307	0.0947757	-0.0701801	0.0666438	0.0166011	0.0230911	0.00738609	0.0877495	0.0668081	-0.0190322
280	1.18468	0.117615	-0.0534473	-0.0159336	0.0242641	0.0539227	0.0139622	0.0906239	0.0750132	-0.0320191
281	1.114	0.107411	-0.0561893	0.0521683	0.0308154	0.023561	0.00928651	0.100041	0.108041	-0.0230819
282	1.0034	0.0844151	-0.00290365	0.0136136	0.0321994	0.0464134	-0.00180651	0.102577	0.0887252	-0.015319
283	1.10605	0.101304	-0.0531489	-0.0304197	0.0475146	0.010215	-0.00199268	0.110455	0.087577	-0.00476748
284	1.15073	0.107949	-0.047609	0.0453943	0.00871548	0.0612125	0.0107622	0.0980024	0.0616724	-0.033882
285	1.10325	0.0792775	-0.060232	0.00296124	0.0475265	-0.00623174	0.00166097	0.0887076	0.0689572	-0.0146081
286	1.13679	0.097211	-0.0583348	-0.00215668	0.0386507	0.0583129	0.0188356	0.0972758	0.0851803	-0.0253338
287	1.08011	0.091447	-0.0541823	0.0608271	-0.000951404	0.0280598	0.0100351	0.0896937	0.0861216	-0.0199713
288	1.12469	0.0808017	-0.0414876	0.00316076	0.0229774	0.0452858	0.00692672	0.0976479	0.0663901	-0.0191163
289	1.06347	0.107413	-0.0762174	0.0506956	0.010588	0.0590758	0.0241284	0.109967	0.0864779	-0.0166664
290	1.04117	0.101373	-0.0801482	0.00172337	0.0366026	0.0482695	0.0171481	0.0982264	0.0591989	-0.0211381
291	1.07842	0.0900983	-0.0427807	-0.0274426	0.031193	0.068995	-0.00673878	0.0976304	0.0718374	-0.00585169
292	1.07127	0.0884615	-0.0465335	-0.017611	0.0515392	0.0349501	-0.00076049	0.116334	0.0693591	-0.00505393
293	1.06298	0.109485	-0.0711476	-0.0418149	0.0123845	0.0562016	0.0087231	0.105682	0.0782265	-0.0330659
294	1.05992	0.0855666	-0.0652975	-0.0305288	0.0470145	0.0654287	0.0244612	0.0924673	0.0460746	-0.0183871
295	1.19327	0.078801	-0.0568897	0.0218121	0.00673838	0.0438428	0.00117595	0.0880911	0.0926695	-0.0059655
296	1.17827	0.110137	-0.0797478	-0.0195174	0.00728284	0.0573075	-0.00180166	0.115109	0.0538974	-0.0384958
297	1.2004	0.0853121	-0.0516702	0.0104864	0.0316309	0.0303456	0.0141715	0.0910402	0.0936752	-0.0297406
298	1.09128	0.0832769	-0.0593189	-0.00554901	0.0437984	0.0344883	-0.00738627	0.100634	0.0818589	-0.0386486
299	1.06892	0.0898215	-0.0444551	0.000542717	0.0709701	0.0340164	0.0319394	0.0849269	0.072746	-0.0134974
300	1.11073	0.0909625	-0.0930479	0.0233067	0.048837	0.00236592	0.00499744	0.0921146	0.0776806	-0.0270783
301	1.07608	0.0962927	-0.0344818	0.00378886	0.0163169	0.047081	0.016674	0.0959333	0.0819481	-0.00761326
302	1.08381	0.0955284	-0.0670022	-0.028338	0.00985218	0.0182514	0.00349008	0.0716579	0.0756577	-0.0273973
303	1.17823	0.0946482	-0.0642398	-0.0473761	0.0346085	0.0325776	-0.000649861	0.0985275	0.0671501	-0.017242
304	1.17114	0.0932122	-0.0360963	0.00909111	0.0356523	0.0345679	0.00982564	0.0959357	0.0940614	-0.0389137
305	1.15927	0.0931712	-0.0452057	-0.0251383	0.0109906	0.0621343	0.00855156	0.10508	0.0433074	-0.0157779
306	1.10943	0.0954723	-0.0755893	0.0321725	0.0314116	0.0501942	0.0243076	0.0998161	0.0708279	-0.0186412
307	1.16324	0.0828293	-0.081521	-0.0360801	0.0370405	0.00850049	-0.00139295	0.106044	0.0891655	-0.0178067
308	1.07026	0.0998754	-0.0658419	-0.00243276	-0.000103941	0.0675626	0.00820967	0.104747	0.0824464	-0.0224717
309	0.991498	0.0941469	-0.0584189	0.0187598	0.00220795	0.00311775	0.00869983	0.101572	0.074302	-0.00725239
310	1.00576	0.0944336	-0.0630806	0.0324808	0.0344513	0.0544883	0.00889569	0.0901495	0.0780365	-0.0305073
311	1.14969	0.0877795	-0.0601413	-0.0270961	0.0334799	0.0390796	0.00475844	0.0976684	0.100423	0.00263894
312	1.09672	0.0828941	-0.070457	-0.00712839	0.00777635	0.0458693	0.0116669	0.0954871	0.0749573	-0.00645657
313	1.04672	0.0938239	-0.0435667	0.0223614	0.0284279	0.0429641	0.0133537	0.0830032	0.0678042	-0.00996984
314	1.16733	0.0787768	-0.0594922	0.0246569	0.0717004	0.0263441	0.0161271	0.0894987	0.093877	-0.00856221
315	1.12313	0.0847879	-0.0558423	0.00641291	-9.92133e-05	0.0296022	-0.0246696	0.112126	0.115857	-0.0176968
316	1.06888	0.100459	-0.0313928	-0.00372877	0.0440253	0.0433848	-0.000657896	0.117853	0.0785154	-0.016457
317	1.14366	0.105588	-0.0747644	-0.0177247	0.0259963	0.0574565	0.0101676	0.0958965	0.0870857	-0.0278436
318	1.11016	0.100734	-0.0708027	-0.05315	0.0701172	0.00617533	-0.00811905	0.115629	0.093221	-0.0201795
319	1.08811	0.104	-0.0896379	-0.00258927	-0.00937653	0.0341371	-0.001534	0.0930022	0.0714523	-0.0269895
320	1.06372	0.102206	-0.0699981	-0.00380248	0.0569967	0.0394623	0.00797129	0.101711	0.0855943	-0.0268998
321	1.11885	0.095478	-0.0827964	0.0218934	0.0523506	0.038164	0.0171255	0.113664	0.0496665	-0.0396361
322	1.11462	0.0882162	-0.0683522	-0.0145324	0.0397943	0.0597822	0.0072652	0.0904575	0.0639417	-0.0329627
323	1.18569	0.108172	-0.0486514	-0.00870753	0.0366334	0.00690084	0.0169784	0.106752	0.0915221	-0.0410509
324	1.13329	0.0954769	-0.0464832	-0.0119407	0.0468687	0.0668008	0.0096247	0.116489	0.0739564	-0.0298472
325	1.04314	0.0742449	-0.030909	0.00368564	0.027451	0.0521225	0.018327	0.105724	0.0584837	-0.0205871
326	1.10635	0.117745	-0.0573253	-0.0750301	0.0584096	0.0532396	0.0245587	0.0917649	0.0596994	-0.0359354
327	1.09205	0.0885363	-0.0615243	-0.0280377	0.014715	0.0236008	0.0154639	0.108028	0.0958632	-0.0104995
328	1.1164	0.10735	-0.0935189	-0.0128004	0.00243155	0.0173035	0.0235515	0.090992	0.06602	-0.0216903
329	1.19238	0.0945709	-0.0296205	0.0506145	-0.0158592	0.0490562	0.010921	0.0983483	0.0738353	-0.0298131
330	1.16317	0.109052	-0.0641223	0.0124298	0.0558382	0.0457226	0.0139822	0.092213	0.0893153	-0.0167835
331	1.06514	0.0930213	-0.0635832	0.05247	-0.00651939	0.00950028	0.0229265	0.0773715	0.0498479	-0.0107285
332	1.15841	0.0975865	-0.0419885	0.00322318	0.0191499	0.0529008	-0.00487191	0.105015	0.076446	-0.0232282
333	0.982822	0.0928743	-0.0520723	-0.00685377	0.0140421	0.0326883	0.0161472	0.0908185	0.0750195	-0.012781
334	1.10446	0.0923462	-0.0540473	-0.0448354	0.0611938	0.0292129	-0.00246132	0.1071	0.0626396	-0.021996
335	1.03555	0.0826078	-0.039548	0.0255536	0.0296255	0.0640926	0.0268236	0.0941701	0.0551961	-0.018752
336	1.08672	0.107246	-0.0685495	-0.00131982	0.0392553	0.0529571	0.0151687	0.0938813	0.065364	-0.0153814
337	1.06776	0.0913342	-0.0617293	-0.0177675	0.0585691	0.0376051	0.0131443	0.084845	0.0950026	-0.0189966
338	1.03039	0.0888525	-0.0625132	-0.00638167	0.0334899	0.0149983	-0.0166023	0.104854	0.0663074	-0.0372076
339	1.09921	0.0947257	-0.0482164	0.0289016	0.0167196	0.0535526	0.00485958	0.0757729	0.0818233	-0.0273261
340	1.11269	0.0628627	-0.0400846	0.0400024	0.023932	0.0947155	0.00506914	0.10415	0.0891943	-0.0167183
341	1.17753	0.0787606	-0.0476561	0.0128219	0.0377241	0.0146039	-0.0035877	0.0978756	0.107513	-0.010751
342	1.04815	0.0968387	-0.0313727	0.0067161	0.0115974	0.00882314	0.020499	0.109914	0.0775403	-0.0211303
343	1.17455	0.0956756	-0.0849224	-0.0259302	0.011602	0.0147758	0.00048464	0.112533	0.0523046	-0.0156728
344	1.03802	0.101082	-0.0574567	-0.00519733	0.0254729	0.0236081	0.0023597	0.0997328	0.0961235	-0.012265
345	1.03279	0.0903794	-0.0611125	0.0282941	0.0219411	0.0823304	-0.0089023	0.100938	0.0604342	-0.00464159
346	1.06761	0.0948884	-0.0711145	0.0645666	0.0296647	0.0425189	0.00506392	0.0845024	0.0637149	-0.0218277
347	1.05999	0.0774566	-0.0407457	0.00852166	0.0637279	0.0166579	0.0195561	0.0946815	0.0603261	-0.0202706
348	1.06526	0.0940759	-0.0262264	0.00894192	0.0181122	0.0301475	-0.00692267	0.102857	0.0861229	-0.00822362
349	1.04078	0.0909984	-0.036996	-0.038048	0.0374735	0.0463467	0.00699262	0.108073	0.0697003	-0.0182163
350	1.09086	0.0968609	-0.0624428	0.0131272	0.0276085	0.0334034	0.0145236	0.10138	0.0834578	-0.00875874
351	1.38498	0.109235	-0.0805463	-0.0053722	0.021835	0.075161	-0.0044176	0.105179	0.117282	-0.0256331
352	1.24659	0.102566	-0.106654	-0.00999866	0.0438549	0.0270248	0.0203113	0.0953847	0.0819615	-0.0177363
353	1.12015	0.0949002	-0.0580216	0.00924855	0.0435013	0.0785403	0.00601903	0.0846153	0.080933	-0.031827
354	1.16447	0.0816661	-0.0341275	-0.0231139	0.0383236	0.0278188	0.00935573	0.0911687	0.0788199	-0.0405959
355	1.06271	0.110515	-0.0504545	0.0136015	0.00243507	0.0234112	0.0343067	0.0671872	0.039095	-0.0336654
356	1.16587	0.098829	-0.0524993	0.00761212	0.0487764	0.0194946	0.0197386	0.0902235	0.0721127	-0.0158787
357	1.04695	0.0930455	-0.0663236	0.0327907	0.0365346	0.0183106	0.0115548	0.0857231	0.0549103	-0.0173852
358	1.09183	0.090588	-0.0599333	-0.0145707	0.0206742	0.0526539	-0.00301007	0.0878275	0.0843112	-0.0174865
359	1.17431	0.108348	-0.0521599	-0.0109591	0.0420496	0.0505079	0.00978583	0.0926639	0.0846975	-0.0277318
360	1.08324	0.0890343	-0.0478098	-0.0186766	0.0441756	0.0317085	-0.00539691	0.113634	0.070698	-0.0458769
361	0.973288	0.102152	-0.0322288	-0.00500156	0.0466483	0.0451342	0.0171377	0.0856054	0.0671937	0.00558262
362	1.10433	0.0927697	-0.0473287	-0.0213365	0.0560978	0.0141988	0.0142948	0.0871104	0.0850268	-0.0285536
363	1.04946	0.0892309	-0.0503077	0.00907858	0.0531687	0.0721625	0.0302256	0.0795035	0.0895354	-0.0127846
364	1.04975	0.110323	-0.0301167	-0.0188538	0.0379363	0.0240035	0.00971058	0.103886	0.0581575	-0.0306668
365	1.11778	0.0922494	-0.0676466	-0.025026	0.0230603	0.0259626	0.00340776	0.0908363	0.105786	-0.0348935
366	1.10619	0.11049	-0.0721693	-0.00969817	0.00610493	0.0351664	0.0020469	0.0911745	0.0729113	-0.0263993
367	1.14957	0.0889605	-0.0338402	0.0163556	0.0120239	0.0452396	0.0222943	0.104126	0.0806381	-0.020997
368	1.04003	0.0795628	-0.0419298	-0.0136836	0.0159696	0.0519982	0.0127614	0.0996765	0.0785223	-0.0100458
369	1.04917	0.0885601	-0.0777183	0.000796226	0.0416541	0.0472092	-0.0109088	0.0816721	0.102566	-0.0384097
370	1.18074	0.1132	-0.0543542	0.0103389	0.0355412	0.037348	0.00490501	0.0910172	0.0799936	-0.0389197
371	1.16336	0.0837302	-0.069829	0.0378268	0.0320803	0.0312754	0.0146265	0.0875765	0.0712655	-0.0106592
372	1.12522	0.0964669	-0.0662828	-0.0649592	0.0206444	0.022716	-0.00786401	0.11047	0.119225	-0.0207837
373	1.15327	0.064158	-0.0523246	-0.0415601	0.0380195	0.000590012	-0.00421845	0.114867	0.0540375	-0.0109308
374	1.10585	0.0845637	-0.0755056	0.0396898	0.0332713	0.0234308	0.00388295	0.0858524	0.112889	-0.0174541
375	1.00446	0.0993338	-0.0835584	0.0473933	0.0447135	0.0585357	0.0195822	0.0934494	0.0593025	-0.010008
376	1.11672	0.102717	-0.0771317	0.00984217	0.0431232	0.0732235	0.0153482	0.118112	0.0503963	-0.0112157
377	1.0613	0.104404	-0.0507861	-0.0212432	-0.0147673	0.0192869	0.00809296	0.0775149	0.0817501	-0.0210442
378	1.09295	0.0928805	-0.0411518	-0.0402994	0.074461	0.0348322	0.0177376	0.0764257	0.0948084	-0.0341734
379	1.12679	0.10653	-0.0696523	-0.0132958	0.0206788	0.0477109	0.00560261	0.102766	0.0698243	-0.0305788
380	1.13873	0.0852261	-0.0751401	-0.0204633	0.043827	0.0604531	0.00723124	0.106984	0.0580599	-0.0255956
381	1.05669	0.0710299	-0.0591069	-0.0643918	0.0291914	0.0629205	0.0246317	0.0824515	0.093564	-0.00781526
382	1.04711	0.102008	-0.0405034	-0.0050732	0.064009	0.0694612	0.00203825	0.0898673	0.109309	-0.00583146
383	1.11676	0.104943	-0.0630113	-0.0482138	0.0461598	0.0147539	0.0163152	0.105402	0.073996	-0.0301185
384	1.09595	0.08163	-0.0464717	0.0294838	0.0219933	0.0353196	0.0150244	0.0873004	0.0692247	-0.00989845
385	1.10657	0.104423	-0.0686671	0.0040159	0.0200398	0.078076	-0.00795015	0.0943748	0.087259	-0.0262802
386	1.17034	0.0878678	-0.0612568	-0.0155636	0.0101434	0.0589738	-0.0160246	0.110767	0.0765893	-0.0304929
387	1.06897	0.096749	-0.0478923	-0.00128608	0.0537382	0.0506999	0.0113604	0.109584	0.10193	-0.0249641
388	1.05362	0.0732748	-0.0464621	-0.00950331	0.0739024	0.0471367	0.00337784	0.102032	0.0768138	-0.00859045
389	1.09341	0.0889664	-0.0247419	-0.0107048	0.0299491	0.0653742	0.00726172	0.116215	0.0884926	-0.0111732
390	1.27759	0.096618	-0.0924592	0.0186618	0.0222212	0.0541402	-0.00185166	0.112518	0.0686677	-0.0164692
391	1.14189	0.082148	-0.0580895	-0.0402336	0.0477877	0.045657	-0.000245505	0.109305	0.0688399	-0.0328589
392	1.10502	0.0948659	-0.0555046	0.025413	0.0308572	0.0367897	0.00717777	0.0732419	0.0947546	-0.0336852
393	1.00647	0.114976	-0.0520787	0.0304387	0.00835659	0.0593758	0.0467102	0.100045	0.0683749	-0.0237589
394	1.08094	0.102719	-0.0755543	-0.00822715	0.0248547	0.0382898	0.0176194	0.0884659	0.0749487	-0.0362131
395	1.24319	0.0810682	-0.00527723	0.0441757	0.0306923	0.0478841	0.027964	0.0876757	0.0851662	-0.0143343
396	1.0685	0.102924	-0.0301944	-0.0477743	0.0261784	0.0758782	-0.0019266	0.126284	0.0700336	-0.0259729
397	1.11745	0.0820531	-0.0504203	-0.0360946	0.0142723	0.0162797	0.0228428	0.0776063	0.0754124	-0.000325813
398	1.06486	0.0799866	0.00829039	-0.030058	0.0313629	0.0553045	0.00479233	0.0874109	0.073846	-0.0224309
399	1.1275	0.0841525	-0.0717054	0.0121354	0.0704172	0.0266868	0.0137876	0.0939155	0.061158	-0.0150918
400	1.10015	0.105949	-0.0374985	-0.0179265	0.0233771	0.0561327	0.00521206	0.114858	0.083823	-0.0268924
401	1.18601	0.109042	-0.0470873	-0.0325115	0.0316477	0.0647218	0.0180635	0.0904154	0.0813966	-0.0188939
402	0.987828	0.0798646	-0.0119652	-0.0381386	0.0735257	0.0193282	0.0222169	0.0873323	0.109326	-0.0154445
403	1.12454	0.0848818	-0.0719255	0.00114003	0.0226018	0.0454377	-0.0032349	0.110504	0.0846053	-0.00845681
404	1.09008	0.0989843	-0.0407715	0.0235618	0.0109014	0.0362986	0.00769314	0.090049	0.0849288	-0.0267496
405	1.05551	0.0969964	-0.0504027	0.046553	0.0459766	0.0319673	-0.00289314	0.117884	0.0690095	-0.0296235
406	1.10824	0.095446	-0.0484622	-0.00156854	0.068524	0.04248	0.0131423	0.101088	0.0835472	-0.00884228
407	1.08546	0.0914219	-0.0391639	0.0686463	0.029447	0.0437258	-0.00809258	0.0825687	0.111148	-0.0330868
408	1.05209	0.102254	-0.0846441	0.00327245	0.0340857	0.0315149	-0.000391892	0.128344	0.0416018	-0.0187936
409	1.01663	0.104906	-0.0682805	0.00888268	0.0342057	0.0305053	0.00387215	0.089969	0.0736482	-0.0241987
410	1.11686	0.0907211	-0.0286108	0.00457593	0.0677297	0.0507216	0.00952952	0.103669	0.0762229	-0.0132151
411	1.09704	0.0990343	-0.0597864	0.0160462	-0.0122943	0.0797013	-0.00933749	0.116234	0.0478935	-0.0109047
412	1.05658	0.0772319	-0.0242798	0.0150358	0.00983688	0.0458497	0.0108197	0.079717	0.0869718	-0.0119928
413	1.1163	0.0964982	-0.0748453	-0.0424156	0.0447523	0.055244	0.00966125	0.0967025	0.0793854	-0.0255159
414	1.13875	0.108844	-0.0760308	-0.0412182	0.0304193	0.0240904	0.0138714	0.1089	0.0694956	-0.0229416
415	1.1728	0.102317	-0.105556	0.0114084	0.0276444	0.0329195	0.00969107	0.110228	0.0419222	-0.0261563
416	1.08825	0.0922512	-0.0493245	-0.00131836	0.0329605	0.0315833	-0.0171695	0.0905491	0.086784	-0.0113058
417	1.0323	0.0966931	-0.0597907	-0.00596445	0.00725745	0.0496536	0.0211005	0.0931851	0.0812723	-0.0289374
418	1.04152	0.090183	-0.0194133	-0.0167524	0.0501998	0.0340428	-0.00394811	0.0866742	0.0792169	-0.0322323
419	1.0517	0.0979082	-0.0294316	0.00519671	0.0269309	0.0405915	0.0281152	0.108175	0.104142	-0.00461707
420	1.01089	0.0801246	-0.040141	0.00403173	0.0434226	0.059712	0.00328552	0.0993844	0.0794456	-0.0230412
421	1.12496	0.0840589	-0.0716002	-0.028063	0.0259916	0.0463307	-0.0137406	0.110252	0.0644597	-0.0276073
422	1.09097	0.118406	-0.048509	-0.0475946	0.0517762	0.0639181	0.000203598	0.103615	0.0655627	-0.0189733
423	1.15318	0.0749662	-0.0575613	0.0557093	0.0506616	0.0424715	-0.00552719	0.103265	0.0540874	-0.0284327
424	1.21906	0.102237	-0.115601	0.0104843	0.0110291	0.0408202	-0.00255556	0.104762	0.0702443	-0.0261059
425	1.11092	0.0853641	-0.0526465	-0.00353392	-0.00180967	0.0745202	0.00950948	0.103725	0.0708295	-0.0306774
426	1.05923	0.082532	-0.0675889	0.0371193	0.038257	0.0238975	0.0167237	0.075406	0.0414456	-0.0115447
427	1.10514	0.0804311	-0.0568574	-0.0121705	0.0373459	0.030835	0.0183287	0.0943951	0.0815592	-0.0107819
428	1.13494	0.0832563	-0.0642965	0.00920765	0.0375283	0.0672545	0.0094344	0.0861827	0.0907203	-0.00734893
429	1.11023	0.111168	-0.0952	0.0117107	0.0665172	0.0252727	0.0107635	0.091556	0.0704198	-0.0287963
430	1.07236	0.104998	-0.0588135	-0.00727112	0.0446749	0.0661393	0.0298371	0.10004	0.0667465	-0.0273512
431	1.16186	0.110853	-0.103678	-0.00965993	0.0121921	0.0583433	0.0265412	0.106531	0.088985	-0.0302408
432	1.0795	0.0958957	-0.0651262	0.0123983	0.0425116	0.0455597	0.016033	0.0963267	0.0595069	-0.00951109
433	1.07895	0.103344	-0.075461	0.0201918	-0.000574391	0.0347067	0.0140504	0.0753973	0.0497196	-0.0170902
434	1.15028	0.113715	-0.0494071	0.00756277	0.0487641	0.0436484	0.0207893	0.0986773	0.0873537	-0.0295543
435	1.03034	0.0978287	-0.0501251	0.000729499	0.0304075	0.0460038	0.00131269	0.113168	0.091159	-0.0245437
436	0.996055	0.0899501	-0.0100883	0.0360719	0.0463626	0.0618716	0.0249668	0.089646	0.0557534	-0.0118412
437	1.08057	0.087312	-0.0445309	0.0225094	0.0315748	0.0332384	0.00951369	0.0982172	0.0676667	-0.00713215
438	1.17349	0.0940804	-0.100785	0.00764517	0.00261129	0.0258636	0.0220868	0.1108	0.0484597	-0.0314943
439	1.06224	0.119718	-0.0701393	0.0863778	0.0189325	0.0616704	0.0286504	0.0807056	0.0729456	-0.0286598
440	1.06069	0.0987727	-0.0718465	-0.00711874	0.0489657	-0.00393027	-0.00165181	0.0957927	0.0972301	-0.0313527
441	1.19575	0.0964039	-0.0613916	0.0311944	0.0506555	0.0281235	0.00139099	0.0865575	0.0836656	-0.031678
442	1.1747	0.0983613	-0.0794164	-0.00871049	0.0425807	0.0294285	0.0173962	0.115998	0.0721962	-0.01493
443	1.10305	0.0783577	-0.0479768	0.0342418	0.0463231	0.0149712	0.0371491	0.070667	0.0831983	-0.016818
444	1.02516	0.0977033	-0.0723135	0.044576	0.0316463	0.0610657	0.0126098	0.0904015	0.0930762	-0.0121163
445	1.12411	0.0980364	-0.0578958	0.0326938	0.0380002	0.0134248	0.0284401	0.0702258	0.0816243	-0.0423957
446	1.08144	0.0913991	-0.0477615	-0.00761212	0.0181419	0.0473831	0.00047789	0.114849	0.06063	-0.017644
447	1.06807	0.0944968	-0.0733823	0.00346328	0.0167191	0.0640152	0.0207949	0.111974	0.0700831	-0.0101455
448	1.22225	0.080808	-0.0690742	-0.0339078	-0.00650721	0.0302635	0.0229436	0.0979197	0.0944839	-0.035618
449	0.970568	0.101134	-0.0617237	0.0187383	0.0148098	0.0586851	0.012159	0.082974	0.0854007	-0.0243106
450	1.16012	0.125521	-0.0891053	0.00131735	0.0238091	0.0282616	0.00453988	0.0923175	0.0621496	-0.0171246
451	1.12042	0.0986959	-0.0458025	-0.0196155	0.0420241	0.0596088	-0.00531871	0.101365	0.103097	-0.0303667
452	1.16377	0.0885692	-0.0372	0.00320289	0.0256637	0.0388664	0.0144406	0.0840084	0.104194	-0.0324973
453	1.22279	0.0906046	-0.0612127	-0.0165972	0.0222094	0.0295404	-0.00664682	0.105026	0.0717782	-0.00912655
454	1.09468	0.0682995	-0.0564014	0.0117014	0.0395228	0.0450921	0.00556865	0.0848043	0.0766853	-0.0222584
455	1.0308	0.1278	-0.0815859	0.00249459	0.0413531	0.0683559	-0.00156472	0.107115	0.0653961	-0.034525
456	1.08611	0.115025	-0.0778308	0.0264202	-0.00729669	0.0208459	0.0130889	0.114698	0.0916531	-0.0273178
457	1.16664	0.0896178	-0.0520675	-0.0780046	0.0525834	0.0172836	0.00188525	0.0984295	0.0933278	-0.0151457
458	1.09268	0.101168	-0.0287181	0.0290598	0.032557	0.0361206	0.00115704	0.113823	0.0621396	-0.0103658
459	1.15677	0.081113	-0.0527536	0.0195459	-0.011658	0.0144367	0.0105509	0.10393	0.102811	-0.0369502
460	1.14803	0.0838789	-0.0522944	-0.0502651	0.0192677	0.0726949	-0.00654636	0.0968228	0.0830032	-0.0359402
461	1.09003	0.0990055	-0.0532959	0.0199152	0.0341424	0.0316611	0.0135679	0.0941223	0.0568656	-0.0449431
462	1.03498	0.117243	-0.0783348	0.0259977	0.0660494	0.0497964	-0.0144904	0.0912984	0.0859103	-0.0238803
463	1.16949	0.104168	-0.0800286	-0.0369174	0.0181662	0.0582986	0.0364358	0.110851	0.0595383	-0.030424
464	1.14169	0.0981386	-0.0617694	-0.0623621	0.0547645	0.0469185	0.00289649	0.0974443	0.0559528	-0.0254586
465	1.14587	0.0825993	-0.0538265	-0.0409912	0.0380855	0.0564383	0.00940813	0.110675	0.0868414	-0.0147336
466	1.09248	0.087647	-0.0834655	0.0423028	0.0197211	0.0194837	0.0162122	0.0649211	0.0792239	-0.0295388
467	1.08298	0.0861623	-0.0726435	-0.0524469	0.0220203	0.0281169	0.0122289	0.0928612	0.064796	-0.0207219
468	1.09895	0.08054	-0.0503086	-0.0472264	0.020421	0.0342096	0.00828371	0.105603	0.0554849	-0.0338761
469	1.03662	0.109031	-0.0540025	-0.0108821	0.0157966	0.0651163	-0.0127063	0.109931	0.0990598	-0.0261446
470	1.2517	0.0849121	-0.059436	-0.00649426	0.00391833	0.0279838	0.00523549	0.111355	0.0622989	-0.0308849
471	1.11516	0.0865205	-0.0413409	-0.025163	0.0376374	0.0399764	0.0230037	0.0952766	0.0997847	-0.0287694
472	1.12573	0.097377	-0.0433572	0.0125006	0.0651561	0.0623916	-0.00363356	0.0888172	0.0685248	-0.0512025
473	1.17248	0.088737	-0.035966	-0.0490751	0.0330648	0.046525	-0.000917936	0.110875	0.0663794	-0.0208268
474	0.915589	0.0964906	-0.0245928	-0.0431739	0.028103	0.057086	0.0115623	0.0891244	0.103174	-0.0252859
475	1.13442	0.111306	-0.0941983	-0.00926982	0.0221501	0.0316341	0.0225477	0.101067	0.100949	-0.0238042
476	1.0304	0.0780971	-0.0332629	-0.00993531	0.041414	0.0481172	0.0133175	0.0835663	0.0590742	-0.00938491
477	1.29532	0.0933143	-0.0619649	-0.0522042	0.0232505	0.0643413	0.00668059	0.0956311	0.0815937	-0.0285261
478	1.09772	0.0928089	-0.0325768	0.0250893	0.0214221	0.0301623	0.00433074	0.093048	0.0750681	-0.0195431
479	1.11701	0.0801814	-0.0607627	-0.00173021	0.00996215	0.0275898	-0.0203444	0.100138	0.0485436	-0.0387803
480	1.11953	0.0924911	-0.0786145	0.0126192	0.00581376	0.0440141	0.00406879	0.097469	0.0792501	-0.0105455
481	1.08745	0.10239	-0.060577	0.0167848	-0.00380008	0.0476948	0.0103993	0.0950334	0.0728004	-0.0251232
482	1.19844	0.092255	-0.0287785	-0.0113562	0.0445001	0.00824143	0.029891	0.0868716	0.0582826	-0.0254866
483	1.09344	0.0787765	-0.0539007	-0.0182192	0.0329141	0.0546987	-0.00341639	0.116917	0.0936409	-0.0118728
484	0.964483	0.0906687	-0.106087	0.00297796	0.0194941	0.0386262	0.00699018	0.101467	0.0822421	-0.0141126
485	1.02711	0.0988298	-0.0452459	0.034293	0.0471449	0.0507163	0.0357768	0.0768426	0.0882958	-0.0102411
486	1.15005	0.0940284	-0.062347	0.0311544	0.0198321	0.0307533	0.0195129	0.093422	0.0784575	-0.0262587
487	1.17791	0.103265	-0.105929	0.00717547	0.0576151	0.0431998	0.010665	0.100266	0.102545	-0.0204906
488	1.02513	0.0972849	-0.0568544	-0.0459926	0.00638113	0.0892823	0.0112803	0.0819449	0.0883753	-0.0137354
489	1.13725	0.0999171	-0.0514149	-0.0362895	0.0230794	0.0608343	0.0042373	0.107559	0.0272724	-0.0236797
490	1.07863	0.0760585	-0.0310177	0.0251966	0.0132837	0.00460334	0.0142738	0.0835189	0.0644314	-0.0183254
491	1.05278	0.109953	-0.0645666	0.0327008	0.0326465	0.0507042	0.00682012	0.0790149	0.0941255	-0.0232939
492	1.13689	0.0956751	-0.0738922	-0.0168994	0.0157608	0.037249	0.0133631	0.101523	0.0965883	-0.0312987
493	1.1157	0.110579	-0.105127	-0.031213	0.0430741	0.0126168	0.0208407	0.0775304	0.0648665	-0.00678341
494	1.00637	0.105139	-0.044793	-0.0052871	0.0459204	0.0394484	0.0072166	0.105145	0.100177	-0.0239626
495	1.06851	0.0702793	-0.0509108	-0.0247027	0.030769	0.0360423	0.0104459	0.0795278	0.0772148	-0.0100912
496	1.14058	0.105128	-0.0526928	0.00805832	0.03652	0.0503155	0.00141061	0.0736368	0.119621	-0.020051
497	1.1157	0.0751983	-0.0596995	0.00779058	0.017272	0.0252416	0.0194649	0.111019	0.0276664	-0.031211
498	1.151	0.0875931	-0.0731771	0.0264071	0.00780108	0.0312698	0.012905	0.087953	0.0892267	-0.0242098
499	1.07749	0.0859244	-0.0767501	-0.00784159	0.0584716	0.039904	0.012788	0.0768391	0.0953639	-0.016293
500	1.03861	0.0966762	-0.0411271	0.0144024	0.0185264	0.0405789	0.010401	0.0856872	0.0747083	-0.00632526
501	1.04491	0.102116	-0.0612612	0.0296817	0.00227897	0.0831452	0.0108555	0.0975585	0.0766885	0.00186393
502	1.07088	0.0983432	-0.0479126	-0.000490723	0.052247	0.0557817	0.0200459	0.0869464	0.107399	-0.0219551
503	1.09547	0.106445	-0.0548681	-0.0626931	0.0457926	0.0712073	-0.00860151	0.106744	0.0821848	-0.00975344
504	1.17823	0.0913724	-0.0465732	-0.00315712	0.0165007	-0.00414122	0.012147	0.110016	0.0623411	-0.0184318
505	1.04206	0.0990468	-0.061275	-0.0271571	0.0632817	0.0215749	0.00683988	0.0993098	0.084531	-0.0176441
506	1.04636	0.0914074	-0.0380238	-0.0347817	0.0480656	0.0385723	0.0217148	0.0996696	0.0659663	-0.0189201
507	1.11397	0.0939938	-0.0598276	0.0341545	0.0392588	0.0454141	-0.000470941	0.102142	0.082688	-0.0290521
508	1.0311	0.086726	-0.0627407	0.0292113	0.0122934	0.0726468	0.00998929	0.0922403	0.0618725	-0.0308597
509	1.02762	0.0978814	-0.0587618	-0.0169587	0.0278024	0.0397013	0.0020734	0.0890501	0.0933575	-0.00930202
510	1.10984	0.0944873	-0.0785796	0.0505756	0.0499769	0.0388059	0.00880479	0.0919311	0.0791138	-0.028618
511	1.17874	0.105481	-0.0864455	0.0558137	0.0555469	0.0263758	0.00712895	0.0950451	0.0889613	-0.020885
512	1.01927	0.0881021	-0.0414418	0.00582351	0.0578878	0.0615318	-0.00185537	0.102989	0.0707068	-0.0129089
513	1.07077	0.105653	-0.0771477	0.00454878	0.0501957	0.0475601	0.0100281	0.091919	0.0783681	-0.0164063
514	1.0625	0.0880415	-0.0592042	0.0251033	0.0121951	0.0502191	0.000478974	0.109853	0.0975067	-0.000908732
515	1.1563	0.10952	-0.0663792	0.0351963	0.0479426	0.0499378	-0.00211997	0.0915666	0.0875499	-0.0198284
516	1.10223	0.0670029	-0.0661003	0.0550475	0.0415068	0.0213324	-0.00486437	0.115737	0.0400728	-0.0102765
517	1.08171	0.0957332	-0.0783863	0.000691642	0.0841188	0.0369731	0.0227901	0.0913034	0.0872636	-0.00304849
518	1.15257	0.0977886	-0.0508019	-0.0378491	0.030756	0.0491846	0.0164952	0.0994434	0.0393571	-0.0281895
519	1.11638	0.0879191	-0.0588167	0.0435401	0.038014	0.0214795	0.00883427	0.0946486	0.0726925	-0.0143293
520	1.07525	0.0743223	-0.0701062	0.0536212	0.0105684	0.0368329	0.00795808	0.0733369	0.0826113	-0.0423712
521	1.08914	0.109859	-0.0627429	-0.00250972	0.0272309	0.0653851	-0.00224365	0.094641	0.0745363	-0.0298416
522	1.03637	0.0954931	-0.048492	-0.00839379	0.0549052	0.0691102	0.0273138	0.0676773	0.0714244	-0.0243202
523	1.13249	0.0933585	-0.0806542	0.00890855	0.0426888	0.0332595	0.0198	0.0909345	0.0758904	-0.0252709
524	1.24444	0.108726	-0.0348721	0.0271865	0.0665863	0.0255671	0.0148281	0.0757209	0.066158	-0.0494148
525	1.18602	0.111215	-0.0741324	-0.00752106	0.0180544	0.0146742	-0.00860305	0.0909404	0.0646211	-0.0227014
526	1.04062	0.0803313	-0.0282943	-0.0153136	0.034725	0.0654259	0.0119471	0.069533	0.072833	-0.00355432
527	1.11947	0.111782	-0.0368579	0.0329188	-0.0151131	0.0481606	0.00986784	0.0965198	0.0907357	-0.0456074
528	1.11814	0.103404	-0.0641197	0.0086004	0.0550107	0.0303029	0.0153559	0.0931831	0.0791846	-0.0261568
529	1.13652	0.098866	-0.060609	0.00789436	0.0470005	0.0596709	0.0154783	0.0921125	0.0581048	-0.031335
530	1.05622	0.0921696	-0.0500029	0.0268479	0.0479779	0.0692438	0.0125014	0.114155	0.0870646	-0.0147836
531	1.04959	0.0955712	-0.0271572	-0.0138682	0.0228953	0.0485472	0.000986023	0.0945292	0.0659545	-0.0127597
532	1.08974	0.0973351	-0.0300294	-0.0400808	0.0314875	0.0476829	-0.0117861	0.107172	0.0800455	-0.0180424
533	1.03764	0.114749	-0.0699074	0.010862	0.0275755	0.0379139	0.00620841	0.0920574	0.0735197	-0.0411142
534	1.06501	0.0868687	-0.0540108	0.0458374	0.0420652	0.0385383	0.00291287	0.0972574	0.0891426	-0.0214278
535	0.987811	0.0848366	-0.0476914	-0.0211532	0.0382134	0.0861416	0.0105404	0.0920362	0.0863043	-0.00482171
536	1.07815	0.0711095	-0.0647411	-0.00149935	0.0457172	0.0516289	0.0139278	0.121533	0.0872255	-0.0148272
537	1.07664	0.0986061	-0.0656617	0.00415097	0.0071188	0.0518012	0.00972652	0.0898709	0.0804202	-0.0216187
538	1.09788	0.101939	-0.050021	0.0267913	0.0395233	0.0398113	0.0243693	0.099735	0.070467	-0.0196961
539	1.26497	0.11263	-0.0963869	-0.00850492	0.0192961	0.0434732	0.00525405	0.0995672	0.0688052	-0.0498258
540	1.11323	0.102725	-0.0506336	0.00922804	0.0206922	0.0621751	0.0291017	0.0875703	0.0619274	-0.0183481
541	1.18804	0.0795414	-0.0618993	-0.0366188	0.00739914	0.0504149	0.0113946	0.0920539	0.103619	-0.0279253
542	1.23724	0.0876689	-0.0878993	-0.0374686	0.0307803	0.0445718	0.00514225	0.0843353	0.094258	-0.0176771
543	0.934122	0.114806	-0.0741036	0.0439753	0.0340682	0.0677348	0.0220361	0.0779922	0.0534235	-0.0399353
544	1.1286	0.09137	-0.0777597	-0.026189	0.0267575	0.0643468	0.0296255	0.105511	0.0588212	-0.0171621
545	1.06956	0.101504	-0.075416	0.0367737	0.0480562	0.0457102	-0.00408122	0.09645	0.0964431	-0.0125174
546	1.08796	0.0899349	-0.0938643	0.0585943	0.0422825	0.0438157	0.00743221	0.116328	0.0904824	-0.0104197
547	1.13257	0.0951786	-0.0725162	-0.0214379	0.0333558	0.0350932	0.0116422	0.0872131	0.107219	-0.0204409
548	0.996317	0.0890698	-0.0363918	0.0109187	0.0569911	0.0346689	0.00750391	0.0880107	0.0983198	-0.0160411
549	1.07965	0.0888619	-0.0580088	0.0331072	0.0405774	0.0385007	0.0111963	0.0904226	0.0769576	-0.0183071
550	1.13841	0.0891407	-0.0230386	-0.0254376	0.0214976	0.0312353	0.00581867	0.104273	0.0755665	-0.031044
551	1.14584	0.088609	-0.0543761	-0.0231353	0.00892549	0.0770402	0.0154576	0.078971	0.0706506	-0.00837922
552	1.18756	0.0935102	-0.0391215	-0.0677632	0.00602577	0.0252723	-0.00462378	0.0906837	0.0594975	-0.02547
553	1.10423	0.0881311	-0.0641986	0.0305575	0.0358817	0.0498377	0.00620736	0.100943	0.0855818	-0.0226706
554	1.08621	0.0989937	-0.0607521	-0.0314494	-0.00320841	0.0498774	-0.00282813	0.100815	0.0966543	-0.0201795
555	1.08146	0.0980395	-0.0535424	0.0354286	0.0225325	0.0522583	0.00426945	0.0838347	0.0488887	-0.0177304
556	1.03546	0.1032	-0.0533326	0.0329121	0.0491834	0.0795249	0.0210463	0.0967825	0.10181	-0.0266313
557	1.21785	0.0878514	-0.0658655	0.0332689	0.0339894	0.0329108	-0.000172904	0.0948401	0.119936	-0.0220459
558	1.07502	0.102926	-0.0542675	0.000227574	0.0782705	0.0460931	0.012879	0.0859194	0.0819978	-0.033489
559	1.06475	0.0854225	-0.058117	0.0403593	-0.00205312	0.0302005	0.0131555	0.103449	0.0844367	-0.0104149
560	1.1184	0.086455	-0.0735443	0.0330146	0.0387866	0.0382055	0.0266167	0.0826445	0.10791	-0.00898309
561	1.156	0.096868	-0.0763074	-0.0296317	0.0163663	0.018391	-0.0112144	0.121536	0.0886124	-0.0285107
562	1.1487	0.0830023	-0.0646351	0.00860502	0.0199856	0.00760256	0.00197073	0.0884199	0.0798774	-0.0362514
563	1.03592	0.10725	-0.0485454	0.0453542	0.0563641	0.0437435	-0.000720952	0.0912694	0.0700912	-0.0176057
564	1.09367	0.0978184	-0.0702865	0.0290717	0.000734107	0.0230471	0.0076392	0.1105	0.078818	-0.0179704
565	1.11098	0.0960266	-0.0458448	-0.0251085	0.0112411	0.0596265	0.00851657	0.106889	0.0966989	-0.0312363
566	1.09346	0.0861332	-0.0582641	0.0221828	0.0167608	0.0666292	0.0160218	0.0998116	0.0893854	-0.00773676
567	1.08077	0.0896643	-0.0471291	0.0107463	0.0113668	0.0310869	-0.000483363	0.0997227	0.0529128	-0.011609
568	1.06943	0.103538	-0.0802552	-0.0293797	0.0601938	0.0597274	-0.00460718	0.0831653	0.0800688	-0.0169086
569	1.12268	0.0987352	-0.0708319	0.0748471	0.0461838	0.0283277	0.00851831	0.0723876	0.0810919	-0.0219862
570	1.06382	0.0924247	-0.0489167	0.0268503	0.0543988	0.0644017	0.019029	0.106831	0.0901696	-0.0325037
571	1.10775	0.0794027	-0.0486219	0.032215	-0.00325684	0.0576668	0.00548557	0.110446	0.0453322	-0.0228474
572	1.12394	0.0951467	-0.0645559	-0.00636117	0.0439123	0.0653573	0.0123152	0.0977785	0.0753601	-0.0247533
573	1.28561	0.110552	-0.0758111	0.0202757	0.051102	0.0205735	0.0177974	0.0956432	0.0562007	-0.0312298
574	1.13686	0.0879132	-0.0503277	-0.065877	0.00888177	0.0375524	0.00901478	0.108011	0.0540569	-0.014044
575	1.03591	0.0955883	-0.0582626	0.0351396	0.0272259	0.086598	-0.0116071	0.0935351	0.105095	-0.0287265
576	1.07772	0.0848369	-0.0692715	-0.0290641	0.0386609	0.0336112	0.0105001	0.089052	0.0556518	-0.0205111
577	1.09141	0.086122	-0.0773294	0.0108746	0.0117831	0.0484661	-0.00563862	0.117011	0.0856042	-0.0289184
578	1.11911	0.101318	-0.0723726	0.0168579	-0.018605	0.0560144	0.00584648	0.0890596	0.080637	-0.0231286
579	1.09389	0.0944979	-0.0547699	-0.0589021	0.0263406	0.0603893	0.00694703	0.116557	0.0901565	-0.01543
580	1.13702	0.0956039	-0.0709007	0.0308507	0.0252489	0.0193115	0.0154616	0.0878837	0.0839383	-0.0258918
581	1.07761	0.102776	-0.0896771	0.0538415	0.0164573	0.067245	0.0153318	0.0793939	0.0660374	-0.0269479
582	0.998039	0.126487	-0.0514763	0.0543678	0.0551171	0.0301682	0.0120718	0.0820509	0.0460899	-0.0215742
583	1.09177	0.105304	-0.0735041	-0.0087304	0.0268579	0.0463046	0.0044579	0.0986688	0.0695901	-0.0236648
584	1.07615	0.0824119	-0.0537294	0.0164136	0.00677467	0.0293544	0.0161913	0.0930939	0.085185	-0.0163292
585	1.09198	0.0982684	-0.0338725	-0.0113681	0.0461991	0.0595146	0.00270432	0.0932725	0.0855178	-0.0105854
586	1.07308	0.113742	-0.0661744	-0.000902234	0.0436426	-0.0119741	-0.00332771	0.109531	0.116877	-0.023881
587	1.12657	0.115023	-0.0848088	0.0191306	0.041017	0.0500525	0.00488939	0.0905933	0.0823219	-0.0227017
588	1.08217	0.0894492	-0.0452872	-0.0415106	0.00481782	0.107447	0.0214551	0.107596	0.0823221	0.002454
589	1.10444	0.0993547	-0.0698779	-0.0357506	0.0412775	0.0308579	0.00600911	0.100802	0.0833754	-0.0279946
590	1.06534	0.067535	-0.0512804	-0.0153033	0.0636953	0.0410623	-0.0086376	0.111655	0.0491448	-0.0263277
591	1.15186	0.0822417	-0.0459086	0.0174374	-0.0126168	0.0450561	-0.0234448	0.101525	0.0793447	-0.00911498
592	1.12697	0.109347	-0.06374	-0.0236939	0.0472425	0.0797422	0.0138487	0.0952822	0.0696233	-0.0345248
593	1.11288	0.11399	-0.0748299	0.0165742	0.0473698	0.0458222	0.0251522	0.101587	0.0801233	-0.0101597
594	0.866983	0.0894501	-0.0078514	-0.0367863	0.0719817	0.0762068	-0.012786	0.104781	0.107595	-0.015855
595	1.17297	0.105258	-0.0700739	-0.0698976	0.00565114	0.0490342	0.00425391	0.107794	0.0596971	-0.0140426
596	1.2103	0.0998121	-0.0677203	-0.00185068	0.0165894	0.0386868	0.0083984	0.075019	0.0726717	-0.0290133
597	1.08386	0.0957375	-0.0920071	0.00621151	0.0445827	0.0410804	0.00741304	0.101375	0.0757115	-0.00297952
598	1.0952	0.0944541	-0.0629083	-0.000869546	0.0527128	0.0499514	0.0216127	0.0920349	0.0973566	-0.017331
599	1.0942	0.0916458	-0.0770643	0.0116881	-0.00551501	0.020013	0.00489544	0.0759952	0.082149	-0.0250267
600	1.07927	0.0933107	-0.0770539	0.0273323	0.0196618	0.0607964	-0.000457936	0.10247	0.0783233	-0.0366701
601	1.09024	0.12337	-0.0465319	-0.00351457	0.0372913	0.0462277	0.0313263	0.0877575	0.0743683	-0.0339265
602	1.08065	0.0983114	-0.0771269	0.013716	0.0125007	0.0553412	0.00699475	0.0905742	0.0690594	-0.0327669
603	1.04742	0.0881757	-0.0485634	-0.0312079	0.0315837	0.0531174	-0.00145754	0.0983503	0.0377032	-0.0124774
604	1.03758	0.0852255	-0.0639642	0.0515178	0.019136	0.0403661	0.00422312	0.101731	0.056743	-0.0147183
605	1.10681	0.0876628	-0.0748484	0.0223858	0.0306576	0.0195333	-0.00244921	0.0870885	0.096169	-0.0243757
606	1.10949	0.0896747	-0.0719572	0.0321913	0.0176119	0.0396683	0.0275924	0.0718653	0.0937635	-0.0283696
607	1.08172	0.107777	-0.0566752	0.0576037	0.0697509	0.0321106	0.0343153	0.0830723	0.0931566	-0.0238786
608	1.05326	0.0854344	-0.0470618	0.0408948	0.0261968	0.0530622	0.0208188	0.105457	0.0558224	-0.0128996
609	1.09532	0.0931998	-0.0463903	-0.0219994	0.0457276	0.0329295	0.014461	0.112548	0.0720823	-0.0145967
610	1.03734	0.088895	-0.0395272	-0.022281	0.0536417	0.0625159	0.013206	0.0982474	0.081375	0.0042645
611	1.0772	0.103261	-0.0518329	0.0199072	0.0370134	0.0610411	0.0154083	0.0790297	0.0672441	-0.0332927
612	1.04078	0.114375	-0.0740655	0.0421129	0.034361	0.0355648	-0.0104998	0.102429	0.0731333	-0.0342886
613	1.10932	0.104732	-0.0576227	0.0209116	0.0512086	0.0708342	0.0276359	0.0786772	0.0944452	-0.0352145
614	1.0644	0.102341	-0.0464179	-0.0206618	0.0570541	0.0541346	0.000163003	0.102512	0.0789329	-0.00772665
615	1.0914	0.103544	-0.0567123	-0.0145546	0.0490612	0.0506054	0.0037253	0.103464	0.0815197	-0.0454886
616	1.08646	0.098715	-0.0602102	-0.00145037	0.030006	0.0505442	0.0194204	0.0987749	0.0729868	-0.00826595
617	1.05891	0.0889479	-0.0566343	0.0192882	0.0608389	0.0318809	0.019063	0.0857472	0.082433	-0.0126676
618	1.05089	0.107714	-0.0376279	-0.0480531	0.00494461	0.0584779	-0.0206059	0.114732	0.090628	0.00282931
619	1.1385	0.0815884	-0.0747201	-0.0153195	0.0560729	0.0657949	0.012125	0.0824104	0.0577861	-0.0277207
620	1.12687	0.096827	-0.0336007	0.00750988	0.045788	0.0471009	0.0236849	0.0918935	0.059714	-0.0298485
621	1.35499	0.0813694	-0.0449498	-0.0556839	-0.00064838	0.0691171	0.0234112	0.098939	0.0897674	-0.00844911
622	1.02445	0.0923317	-0.0527763	0.0117254	0.0254226	0.0449806	0.0039336	0.114194	0.0544001	-0.012627
623	1.12849	0.0911167	-0.0757035	-0.0166792	0.047608	0.0311716	0.00813821	0.123035	0.0722604	-0.00552046
624	1.16766	0.0922115	-0.0440388	-0.00052362	0.0331748	0.0317892	0.0069817	0.0982624	0.100408	-0.00634283
625	1.13934	0.0945851	-0.0652668	0.0136242	0.0268445	0.0124699	0.0149631	0.081266	0.0917858	-0.0248589
626	1.15579	0.100156	-0.0887481	-0.0237755	0.0406357	0.0497073	0.00623534	0.0991887	0.0805486	-0.0342104
627	1.27429	0.0827661	-0.0629425	-0.00722455	0.0444203	0.0581546	0.0136184	0.0911123	0.0801844	-0.0108512
628	1.21829	0.0813628	-0.069738	-0.0320856	0.0712265	0.0348397	0.0218613	0.08914	0.100788	-0.0134128
629	1.26118	0.0994152	-0.0487609	-0.0173713	0.0175727	0.0387965	0.0107758	0.108721	0.0970334	-0.019499
630	1.06354	0.098059	-0.0490372	0.00308763	0.0517725	0.0424657	0.00701386	0.093835	0.0453846	-0.00854902
631	1.22114	0.105996	-0.0821358	0.0289768	0.0283199	0.033948	-0.00137592	0.0840285	0.0680019	-0.0424059
632	1.11983	0.0939575	-0.0402995	-0.00935159	0.0126373	0.0533048	-0.0138753	0.104535	0.0951626	-0.0389349
633	1.06507	0.0874551	-0.0610731	0.0201293	0.0638989	0.0402043	0.0115188	0.0883274	0.0948359	-0.00813584
634	1.04357	0.091119	-0.0476221	0.0135428	0.0607891	0.0694768	0.00824883	0.0854824	0.0651482	-0.0303111
635	1.12008	0.082437	-0.0444651	0.0143493	0.055434	0.0147048	0.00716528	0.0887361	0.0783013	-0.0230834
636	1.08759	0.121127	-0.0810914	-0.0450386	0.0592018	0.108324	-0.00450995	0.109652	0.0952827	-0.0124386
637	1.1251	0.101019	-0.0330207	0.00826864	0.0722817	0.0342755	0.00988009	0.0996596	0.0672758	-0.0102879
638	1.03077	0.0874969	-0.0546062	-0.015148	0.0322042	0.081356	0.0141395	0.0962445	0.0799346	-0.0276707
639	1.17172	0.0843364	-0.0476273	-0.0250941	-0.00238658	0.0362158	0.0263416	0.105162	0.0844385	-0.0276824
640	1.11396	0.0975309	-0.0148331	-0.0149299	0.0144863	0.0622015	-0.00167027	0.103065	0.110775	-0.0405322
641	1.13263	0.106402	-0.073767	0.00825489	0.0690368	0.0297537	0.0203558	0.0844218	0.114695	-0.0239438
642	1.11308	0.0676918	-0.0681607	-0.0175731	0.0362644	0.0590743	-0.00619739	0.0975551	0.0813767	-0.010191
643	1.07997	0.0892609	-0.0770205	0.00141441	0.017179	0.0466895	0.0128309	0.104692	0.0706315	-0.0211749
644	1.00538	0.0933247	-0.0715266	0.00363751	0.04496	0.0761471	0.0148408	0.0966664	0.0642631	-0.0237738
645	1.10161	0.0937776	-0.0577593	-0.0278275	0.0452182	0.0612562	0.0135323	0.0935489	0.0971409	-0.0204135
646	1.1237	0.0781294	-0.0575106	0.0285328	0.0209579	-0.000140637	0.0166257	0.0957798	0.0950977	-0.0213894
647	1.03815	0.0920173	-0.0599916	0.00204171	0.0219135	0.0723124	0.00384957	0.106188	0.0802003	-0.0274598
648	1.12755	0.083725	-0.0659317	0.047134	0.00673651	0.0549012	0.0226086	0.0835796	0.0854704	-0.0176688
649	1.07542	0.0861394	-0.0453107	0.0048693	0.0255935	0.0341004	-0.00133206	0.10635	0.107811	-0.00429019
650	1.11353	0.0951056	-0.0719398	0.0568955	0.003483	0.0601435	0.0291608	0.0880024	0.0770085	-0.015786
651	1.09589	0.0906602	-0.0484574	0.0306608	-0.00608695	0.00673234	-0.0101612	0.109324	0.0647339	-0.0115776
652	0.980412	0.0783289	-0.0690577	0.0095395	0.0405458	0.0425857	0.0122533	0.0849223	0.0876529	-0.0179862
653	1.1955	0.0960797	-0.078049	0.0465657	0.0366611	0.0270262	-0.00160365	0.11016	0.0413202	-0.0146716
654	1.07448	0.109763	-0.0748331	-0.024585	0.0152042	0.0465062	0.0122652	0.0903913	0.0697555	-0.023768
655	1.12358	0.0998062	-0.0569137	0.0029166	0.0527239	0.0408222	-0.00161187	0.0936208	0.119411	-0.027559
656	1.14396	0.0870199	-0.0626796	-0.00149963	0.0480185	0.0165587	0.0262212	0.0949285	0.0504821	-0.0345732
657	1.06355	0.0999923	-0.0551786	-0.012944	0.038978	0.0534429	0.0281881	0.102176	0.0813841	-0.0277392
658	0.967655	0.117898	-0.064808	-0.0429177	0.0138644	0.0566548	0.00579235	0.0942131	0.070242	-0.0295496
659	1.09577	0.101643	-0.0878269	0.0586056	0.0152275	0.0638718	0.00170808	0.103104	0.0797349	-9.29015e-05
660	1.07658	0.086516	-0.077738	0.0045374	0.00739838	0.0417132	-0.00777075	0.116524	0.110166	-0.00729299
661	1.03025	0.0996254	-0.0800439	0.0231559	0.0258031	0.0513497	0.0179939	0.0809059	0.0846519	-0.0162998
662	1.12293	0.0793445	-0.0564598	0.0208776	0.00128139	0.0542005	-0.00297291	0.0929511	0.0948013	-0.0152761
663	0.995807	0.104245	-0.00997151	0.0133843	0.0245388	0.0473302	-0.0063814	0.105368	0.0942489	-0.0250308
664	1.11005	0.0975359	-0.0416868	0.0192394	0.0277615	0.0226878	0.00522804	0.0820223	0.0761639	-0.0158894
665	0.960631	0.0764599	-0.0167181	0.0246122	0.025243	0.0437263	0.0193755	0.0993219	0.0986739	-0.00785892
666	1.10819	0.0964745	0.00295995	-0.0184801	0.040433	0.0374672	-0.00686874	0.0976302	0.0876021	-0.0267389
667	1.02199	0.106738	-0.0531891	-0.0361181	0.0314984	0.0180913	0.00602161	0.0852572	0.0484612	-0.0271935
668	1.10896	0.0806837	-0.0585559	0.0192093	0.034113	0.0403062	0.0204028	0.111204	0.100044	-0.022741
669	1.08749	0.0964434	-0.0477219	-0.0290733	0.02156	0.0214275	0.00531067	0.104625	0.0486011	-0.0145266
670	1.17233	0.0982785	-0.0891026	0.0317896	0.0168133	0.0133529	-0.00408426	0.11023	0.0853912	-0.044465
671	1.16562	0.0985175	-0.0667749	-0.0237672	0.0103919	0.0546687	-0.0110712	0.108806	0.0934098	-0.0337428
672	0.939689	0.0906302	-0.018362	0.0294057	0.0406403	0.0563907	0.0109795	0.0958391	0.0740302	-0.0283087
673	1.01302	0.0893941	-0.0416246	0.0308401	0.0475307	0.0365356	0.0184924	0.0930686	0.0929578	-0.0184899
674	1.15382	0.0874685	-0.0399233	0.00504578	0.0208415	-0.0010011	0.0195006	0.103941	0.0972033	-0.022999
675	1.02785	0.0961285	-0.0839085	-0.00094367	0.0282583	0.059515	-0.00746301	0.114482	0.0526864	-0.023247
676	1.07549	0.110466	-0.0787043	-0.0070371	0.0633856	0.0275963	-0.0034067	0.104574	0.0683661	-0.0386805
677	1.05056	0.0979996	-0.0603963	0.0347484	0.0769915	0.0506281	-0.00742507	0.100274	0.0693837	-0.0422572
678	1.06158	0.0998838	-0.0600936	0.0460381	0.0311978	0.0374526	0.00911158	0.0989638	0.107528	-0.0221912
679	1.09531	0.0917655	-0.0591743	0.0150704	0.0249844	0.0218219	0.0160933	0.0945331	0.0750872	-0.0073016
680	1.1028	0.10976	-0.0682188	0.0802859	0.0100852	0.0567339	0.0226324	0.0872168	0.0493332	-0.0338066
681	1.05855	0.0888813	-0.0695817	0.0107959	0.0142807	0.0408798	0.0107794	0.105938	0.0940582	-0.0342142
682	1.06289	0.11565	-0.0621503	0.0211816	0.0291449	0.0663244	0.0162229	0.0977615	0.0911738	-0.0238983
683	1.18904	0.102371	-0.0610766	0.0114826	0.0391538	0.0450707	0.00716894	0.0951831	0.0946641	-0.0323049
684	1.06474	0.102416	-0.0624928	0.0292231	0.0188376	0.021667	0.0229248	0.0890507	0.0671248	-0.0121139
685	1.1738	0.103473	-0.0730858	0.055274	0.0360901	0.0128154	0.0144654	0.0783595	0.0855954	-0.0555498
686	1.03289	0.102647	-0.0620942	-0.0219884	0.0135553	0.0289844	-0.0104701	0.0900164	0.0906821	-0.00798173
687	1.0698	0.109051	-0.0320438	0.00988841	0.0352853	0.0540487	-0.00178145	0.0945981	0.0812188	-0.0243934
688	1.05553	0.0929664	0.00196257	-0.0298603	0.0518697	0.0423893	0.0137752	0.0835542	0.106689	-0.0173451
689	1.0752	0.098312	-0.068017	-0.00928867	0.0250411	0.0355497	0.0184729	0.094508	0.0693466	-0.0127333
690	1.08543	0.105149	-0.0385846	0.027095	0.0149161	0.0282269	0.00521487	0.109679	0.0691216	-0.0125119
691	1.06484	0.09798	-0.0721553	0.024053	0.0485038	0.0830364	0.0195785	0.0933787	0.0889006	0.0028769
692	1.08395	0.102951	-0.0531969	0.0271394	-0.00793298	0.0507836	0.0144389	0.0835386	0.0716687	-0.020711
693	1.11039	0.0993744	-0.0631714	-0.0256777	0.0433782	0.0390087	-0.0108044	0.102119	0.0535565	-0.0143585
694	1.14586	0.0866613	-0.0580426	0.0465921	0.0163288	0.0594771	-0.000839361	0.098609	0.0752848	-0.0415098
695	1.02348	0.084764	-0.0181083	0.0430294	0.0529461	0.0308191	0.0190616	0.0846862	0.0856272	-0.0180127
696	1.08059	0.0852025	-0.0339846	0.0469177	0.0726715	0.0636372	0.000961618	0.0968707	0.0509244	-0.0314277
697	1.08611	0.0792969	-0.0349961	-0.00666921	0.0250544	0.0455828	-0.0203587	0.110603	0.0494761	-0.0227248
698	1.04114	0.0769321	-0.0434031	0.0499069	0.0419032	0.0598706	0.0106345	0.0890437	0.0678905	-0.0137301
699	0.975637	0.102281	-0.0580607	0.0015805	0.0492337	0.070687	0.0306497	0.113321	0.0670515	0.00428439
700	1.16876	0.0901938	-0.118862	0.0543469	0.0089825	0.0686876	0.0162915	0.0846803	0.076729	-0.0092887
701	1.06356	0.115451	-0.0606877	-0.0124313	-0.00326431	0.055332	0.0134334	0.0831662	0.0717355	-0.00870589
702	1.0354	0.104233	-0.0605816	0.00698938	0.0371431	0.0453471	0.00683898	0.0960138	0.0797966	-0.0173138
703	1.1462	0.0921487	-0.0594661	0.0210035	0.0268931	0.0362938	0.0021795	0.105087	0.0415296	-0.018935
704	1.06788	0.107563	-0.0477104	-0.0320939	0.0308485	0.0747087	0.00191046	0.110708	0.0822119	-0.0329935
705	1.12523	0.108727	-0.0792819	-0.0404177	0.0627863	0.0407148	0.00625521	0.107361	0.0985361	-0.0279344
706	1.08875	0.102866	-0.0602496	-0.017389	0.0190184	0.00853885	0.0172405	0.0869457	0.10069	-0.00700646
707	1.05678	0.0754776	-0.0494647	-0.00240524	0.0533209	0.0568395	-0.00467441	0.0961221	0.0767993	-0.033408
708	1.12108	0.0995796	-0.0766093	0.0363931	0.0382971	-0.00728701	0.000284705	0.098226	0.0708367	-0.0314502
709	1.25114	0.0990961	-0.0747098	-0.00981674	0.00928054	0.00213877	0.00593078	0.113895	0.0907583	-0.0203337
710	1.06942	0.0985171	-0.0414339	0.0431111	0.0484339	0.0244497	0.0106969	0.0872102	0.0837892	-0.021776
711	1.09545	0.119779	-0.0748283	0.0462856	0.0260484	0.00470446	0.0118394	0.0920673	0.0553859	-0.0266665
712	1.33679	0.0847484	-0.0665554	-0.00962395	0.019341	0.0620723	-0.000551947	0.0872768	0.0967429	-0.022089
713	0.990239	0.105893	-0.0494645	0.0251712	0.0833866	0.0636178	0.0168615	0.106558	0.0934943	-0.0137613
714	1.10502	0.100889	-0.0454008	0.0205313	0.00646845	0.0166997	0.0254529	0.0880654	0.0902551	-0.034461
715	1.11266	0.0676551	-0.053009	-0.0316379	0.00318689	0.0249527	0.0189421	0.102	0.0665261	-0.0123327
716	1.0613	0.10503	-0.0343284	-0.0164814	0.0149755	0.066319	-0.0154641	0.0919233	0.0930393	-0.0261451
717	1.39282	0.107339	-0.0560104	-0.00926829	0.0636508	0.0434083	0.0247148	0.101562	0.0794117	-0.0212237
718	1.13401	0.0944115	-0.112333	0.0173969	0.0174161	0.0668306	-0.00390891	0.0906319	0.0876948	-0.0173442
719	1.0452	0.103416	-0.0678607	0.0213681	0.0725522	0.0383887	0.0122595	0.114805	0.106374	-0.0333423
720	1.20549	0.110033	-0.0783176	0.0146598	0.0472039	0.0499418	0.0179818	0.0930428	0.0678145	-0.0315839
721	1.1129	0.0991141	-0.055956	0.0148224	0.0465718	0.0668809	-0.00395082	0.0969552	0.0829622	-0.0218479
722	1.11806	0.08961	-0.0631128	-0.00881347	0.0439305	0.0169752	0.0141171	0.0864699	0.0916699	-0.0162783
723	1.10264	0.0787392	-0.0588911	-0.024527	0.0232867	0.0566239	0.0280067	0.0743111	0.075983	-0.0223728
724	1.13318	0.116047	-0.0792085	-0.00557341	0.0230456	0.0271849	0.00962361	0.106043	0.0678376	-0.0290205
725	1.1315	0.10958	-0.0631371	-0.0142562	-0.00016005	0.0211032	0.0153004	0.0868216	0.050598	-0.0265914
726	1.10586	0.0936181	-0.0510615	0.0299657	0.0227528	0.0202796	0.0210507	0.093989	0.0683867	0.0018853
727	1.06145	0.0997172	-0.0360783	0.0321929	-0.00432547	0.0628628	-0.00886771	0.0870305	0.0621552	-0.0308178
728	1.09595	0.0876025	-0.0474779	-0.00648108	0.0425856	0.0532899	0.00715307	0.0950613	0.101733	-0.0318001
729	1.12307	0.0960561	-0.0549526	0.0460541	0.0103361	0.00879807	-0.00252841	0.105866	0.0936546	-0.0325466
730	1.04151	0.0956061	-0.0661262	-0.00143685	0.0224007	0.0268646	0.0194703	0.103102	0.0728498	-0.0288793
731	1.12157	0.104439	-0.0611628	-0.00543495	0.0272393	0.0291985	0.00194353	0.115014	0.0557537	-0.0019834
732	1.04559	0.0858414	-0.0661906	0.0235206	0.0220764	0.0673733	0.0213995	0.0904475	0.0763296	-0.0250631
733	1.06009	0.0987934	-0.0505677	0.0047562	-0.00801013	0.0619283	-0.00710117	0.104151	0.0645167	-0.0350015
734	1.12317	0.0909562	-0.0635281	-0.0273288	0.0117	0.0642954	0.0149725	0.110701	0.0707537	-0.0234954
735	1.0504	0.106023	-0.0101373	-0.00117502	0.0457795	0.0280569	0.00994656	0.109878	0.104007	-0.0151743
736	1.08389	0.103623	-0.0703271	0.0287571	-0.010847	0.0460859	0.00837826	0.108775	0.0948553	-0.0181755
737	1.07934	0.0979927	-0.080565	0.0183299	0.00933059	0.0345386	-0.0103766	0.0896884	0.0357988	-0.00933722
738	1.06439	0.0975308	-0.05899	-0.0187468	0.0554531	0.0458877	-0.00335108	0.0997892	0.0738174	-0.0337042
739	1.22198	0.104223	-0.0616018	-0.00866112	0.0143146	0.049472	0.0217751	0.0874301	0.0949877	-0.0125159
740	1.10437	0.107055	-0.0445597	0.00167016	0.0315526	0.0309975	0.0167213	0.0897894	0.0789177	-0.0195752
741	1.00542	0.0898425	-0.0235952	0.0370894	0.0567781	0.0240254	-0.00284602	0.0855404	0.0813655	-0.0186892
742	1.25041	0.0924753	-0.0285882	0.0711958	0.0667317	0.0400579	0.00232331	0.10257	0.0568219	-0.016651
743	1.12894	0.0854891	-0.0881101	0.0287645	0.0296944	0.0173274	0.00703043	0.107175	0.0898913	-0.0228519
744	1.20469	0.0865021	-0.0496225	-0.00291718	-0.00317718	0.0558282	0.00800028	0.106086	0.0707124	-0.0217752
745	1.0747	0.10225	-0.0940655	-0.0100621	0.0157794	0.028349	0.0188525	0.0886827	0.0874859	-0.02692
746	1.08827	0.111623	-0.0527967	-0.0175613	0.00253732	0.0830022	0.00970772	0.104397	0.0932281	-0.0149236
747	1.11467	0.0981882	-0.0641918	0.0162831	0.0147748	0.0465236	0.000145269	0.09181	0.0799015	-0.0264721
748	1.0534	0.0972755	-0.0477982	-0.000644461	0.0291175	0.0560698	0.0179601	0.0886925	0.060364	-0.0247601
749	1.11866	0.0953439	-0.0557132	-0.0137066	0.0461226	0.0565363	0.0238339	0.0968696	0.0848793	-0.0168755
750	1.35053	0.0919944	-0.0871439	0.00409502	-0.000741244	0.0563885	-7.7032e-05	0.0952177	0.0817705	-0.0226763
751	1.08641	0.076279	-0.064161	0.00947284	0.0199292	0.066031	0.00869044	0.0880428	0.102959	-0.011146
752	1.09221	0.1054	-0.0665727	0.0411812	0.0216874	0.042554	-0.00358855	0.103891	0.0778056	-0.0299713
753	1.15137	0.094631	-0.0457003	-0.0145112	0.0326723	0.0568163	0.0162965	0.0822205	0.0946602	-0.00883386
754	1.12465	0.0900195	-0.0451711	-0.0112279	0.0932232	0.0420797	0.00963348	0.101248	0.112002	-0.00438581
755	1.10717	0.0780206	-0.065258	0.00637555	0.00139607	0.0289604	0.0320675	0.110063	0.0928878	-0.0275472
756	1.07544	0.105035	-0.027931	0.0211062	0.0442854	0.0558486	0.00758574	0.0827354	0.104099	-0.0217674
757	1.13993	0.082361	-0.0736309	0.0396817	-0.0113683	0.0220845	0.021161	0.104128	0.0795735	-0.00611761
758	1.08448	0.0857702	-0.0526096	0.0179899	0.0474977	0.0451253	0.0199617	0.0856596	0.0660092	-0.0157212
759	1.11205	0.10484	-0.0628096	0.030399	0.0332128	0.0318531	0.0185014	0.109068	0.0711639	-0.00853332
760	1.0783	0.0997962	-0.0517494	-0.0203195	0.0279645	0.0213528	0.00871984	0.112292	0.0714245	-0.0257838
761	1.00123	0.0920734	-0.0350839	-0.000683743	0.0459917	0.0543242	0.0224063	0.0765147	0.0541313	-0.00525329
762	1.06581	0.101424	-0.049063	0.0185935	0.051081	0.0631137	0.0268207	0.0997253	0.0599016	-0.0156482
763	1.09471	0.0918228	-0.0773961	-0.0437161	0.0436947	0.0525051	0.00298123	0.122564	0.0713701	-0.0142872
764	1.04368	0.104221	-0.0667458	0.027819	0.0391542	0.0280144	-0.00332943	0.107595	0.0688944	-0.0175427
765	1.15864	0.095055	-0.0546569	-0.0208318	0.0323136	0.044685	0.0221834	0.109854	0.100512	-0.02636
766	1.01598	0.100986	-0.0610111	-0.0218296	0.0331789	0.0658393	0.00757246	0.0919985	0.0814466	-0.0281606
767	1.22067	0.0982069	-0.0512668	0.0236699	0.0299534	0.0177388	0.0252574	0.0935858	0.0657548	-0.0376762
768	1.05071	0.106774	-0.0646879	0.000214304	0.00471142	0.0532244	0.00939002	0.0941259	0.0928861	-0.0400225
769	1.07676	0.0891695	-0.0716404	0.0270578	0.0391731	0.0137914	0.0171777	0.0865312	0.0901365	-0.0394638
770	1.06368	0.0847643	-0.040883	0.0333705	0.0455879	0.0264877	0.0255199	0.12013	0.0667086	-0.00978288
771	1.08918	0.0836928	-0.0534834	-0.0173838	0.0262252	0.0534401	-0.00620044	0.0883242	0.0805671	-0.0285648
772	1.08557	0.097348	-0.0760376	0.0258674	0.00699305	0.0364605	0.024738	0.0944464	0.0671639	-0.00874006
773	1.0711	0.100802	-0.0558204	-0.0202281	0.0285447	0.065286	0.0163784	0.0914755	0.0697647	-0.0255245
774	1.09959	0.0773868	-0.0673141	0.0242931	0.0324521	0.0479985	-0.000561077	0.0995527	0.0901932	0.00199887
775	1.10512	0.084785	-0.0610112	0.0242085	0.0453713	0.00123049	0.0119714	0.0870449	0.0962287	-0.0246021
776	1.0543	0.0904987	-0.065173	-0.00157201	0.0356883	0.0749148	0.0180602	0.0986491	0.0688595	-0.0335188
777	1.1206	0.0949761	-0.0648083	-0.00283927	0.00124105	0.058584	0.0201183	0.119834	0.0578474	-0.00963066
778	0.936109	0.0894442	-0.0352991	-0.0265388	0.00493026	0.0712229	0.0307128	0.0920648	0.0860887	-0.00282487
779	1.22697	0.108263	-0.0613647	-0.0227834	0.0328608	0.0964076	-0.00479879	0.115679	0.0958636	-0.0249908
780	1.04402	0.114124	-0.0480575	0.0413985	0.0563047	0.0967779	0.00126497	0.10244	0.059566	-0.00644975
781	1.04471	0.08398	-0.0390689	0.00715139	-0.00154464	0.0280028	0.00823352	0.0842013	0.0674319	-0.00957191
782	1.04535	0.0868319	-0.0639531	0.0323062	0.0450402	0.0305886	0.00845966	0.0824944	0.0622892	-0.0345198
783	1.12592	0.0977245	-0.0594182	0.0377734	0.041485	0.0353296	0.0154678	0.10018	0.0995516	-0.0258398
784	1.18802	0.103743	-0.0981093	-0.00777988	0.0148828	0.0295407	0.0143372	0.0953963	0.0708731	-0.04378
785	1.08853	0.10945	-0.0852237	-0.0198591	0.0101957	0.0682901	-0.0194122	0.099898	0.106412	-0.0157364
786	1.15522	0.0961512	-0.0492288	-0.02383	0.0223721	0.0273099	0.00052711	0.116185	0.0781349	-0.0210626
787	1.1101	0.0913635	-0.0509627	-0.0182114	0.0324186	0.0548122	0.00869007	0.102124	0.0613105	-0.0203663
788	1.1143	0.0879173	-0.0578764	0.0316934	-0.00340489	0.0543298	-0.00237929	0.0891132	0.0753253	-0.0322913
789	0.99324	0.106737	-0.0513858	0.0557269	0.0434502	0.0559593	-0.00432578	0.0999242	0.0981582	-0.00956659
790	1.11817	0.092257	-0.0619227	0.015016	0.059863	0.0321107	-0.00414496	0.0915061	0.0736173	-0.0154434
791	1.1379	0.100996	-0.0494658	-0.0425224	0.0172003	0.0567167	-0.00952853	0.100355	0.0487163	-0.0325809
792	1.11311	0.0933866	-0.0475418	-0.0366457	0.0475896	0.0284653	0.00396856	0.108044	0.062655	-0.0226773
793	1.14913	0.0880347	-0.0579605	0.0277503	0.0674973	0.0029205	0.0173808	0.0850663	0.0802759	-0.0389959
794	1.19179	0.100711	-0.0625136	-0.00306472	0.0178522	0.0290783	0.00682461	0.111483	0.0712789	-0.00327314
795	1.11509	0.101337	-0.0633004	-0.00240307	0.0503883	0.0575009	0.00355972	0.102038	0.102591	-0.00736729
796	1.09006	0.0939791	-0.0471385	0.00358244	0.0511945	0.0330735	0.0182735	0.0931034	0.0758387	-0.0142929
797	1.07777	0.0969785	-0.052686	0.0259891	0.0406307	0.0512217	-0.00161888	0.124148	0.0871277	-0.0295594
798	1.15948	0.100116	-0.0597227	0.0173848	0.0263406	0.0501193	0.00981578	0.0925006	0.0949111	-0.0441978
799	1.06792	0.097074	-0.0772736	0.0317974	0.040768	0.0323373	0.0198524	0.08789	0.0611478	-0.0156771
800	1.16082	0.0886969	-0.0499827	0.00480882	0.039543	0.0284349	0.00562583	0.100063	0.066629	-0.0259443
801	1.1049	0.102851	-0.0652091	0.0084429	0.0572144	0.0532818	-0.0061661	0.107997	0.0815848	-0.0363706
802	1.12464	0.099937	-0.0680602	0.0301724	0.00487364	0.0534206	0.00299493	0.0874349	0.0534668	-0.0360415
803	1.16541	0.10554	-0.0740537	0.0217665	0.0549444	0.0273069	0.0127568	0.0931591	0.0727814	-0.0225439
804	1.07678	0.0791059	-0.0559289	0.061348	0.0418097	0.00305504	-0.00440559	0.114343	0.0728355	-0.0112099
805	1.11178	0.098806	-0.0694289	-0.00478366	0.0577586	0.0350195	0.00427449	0.0915239	0.0698495	-0.00308175
806	1.05504	0.106445	-0.0481668	0.0409863	0.0698473	0.0352614	0.0254251	0.0893847	0.0854627	-0.0114096
807	1.14085	0.0981048	-0.078367	0.00103761	0.0421739	0.0749794	0.00616204	0.0993449	0.0819863	-0.0273361
808	1.20439	0.0947813	-0.0736068	0.0096158	0.0189271	0.0130363	-0.00801985	0.10632	0.0683927	-0.0213027
809	1.06141	0.0925375	-0.050182	-0.0278811	0.0292683	0.0426063	0.0189728	0.0869558	0.0822073	0.00852386
810	1.0474	0.120577	-0.0678347	0.044368	0.020514	0.0475715	-0.00558775	0.0931841	0.0573294	-0.0209742
811	1.07849	0.0842977	-0.0335742	-0.0387852	0.0534906	0.02193	-0.008487	0.0954427	0.0727449	-0.0102415
812	1.13428	0.108485	-0.0570158	-0.0312834	0.0567503	0.0173376	0.00565833	0.0926514	0.0510086	-0.019014
813	1.04136	0.0726349	-0.0410099	-0.00562218	-0.012797	0.0636547	-0.00194847	0.0976185	0.0602782	-0.0214003
814	1.13666	0.0959015	-0.0632147	0.0177481	0.0435238	0.0616179	0.0210412	0.0843642	0.0761115	-0.0275245
815	1.10733	0.0808222	-0.0446288	-0.0145105	0.0557232	0.0527372	0.0145307	0.107399	0.0779292	-0.0238406
816	1.08497	0.0814603	-0.0545033	-0.034254	0.0694157	0.0172494	0.00668955	0.100739	0.0787495	-0.00941375
817	1.09096	0.100068	-0.0919783	0.00906418	0.0583094	0.0383901	0.0285687	0.0743936	0.0967731	-0.0370567
818	1.18544	0.0777631	-0.0203117	-0.00935411	0.00766439	0.0257203	0.0149072	0.103195	0.066281	-0.0270455
819	1.15496	0.109829	-0.082723	0.0112613	0.0183013	0.0113143	0.0116083	0.0999957	0.0926845	-0.0314076
820	1.0891	0.103843	-0.059725	-0.0017327	0.00199237	0.0454575	0.0406354	0.0814897	0.0813307	-0.0119077
821	1.09192	0.0925844	-0.0684793	-0.0257843	0.0612144	0.0211664	0.0129475	0.0935207	0.0615381	-0.0130145
822	1.10138	0.0913677	-0.0548489	-0.0104344	-0.00260067	0.0221465	0.0080422	0.0870267	0.0617586	-0.0150351
823	1.08099	0.0768881	-0.0642727	0.000558439	0.0790084	0.025657	0.0163688	0.109027	0.0735021	-0.0153085
824	1.06834	0.0922073	-0.0599276	-0.00669064	0.00323892	0.053113	-0.000636649	0.11048	0.077394	-0.0171675
825	0.983691	0.121867	-0.0432763	0.0460606	0.0549995	0.0609613	0.0156515	0.111152	0.0862226	-0.0171816
826	1.13184	0.0994402	-0.0694699	-0.0201818	0.057399	0.0392705	-0.00195381	0.119964	0.0865668	-0.0227886
827	1.1619	0.0985536	-0.0575158	0.00212932	0.0570062	0.0291213	0.00467159	0.0901534	0.0817673	-0.0193171
828	1.18432	0.0989111	-0.0724356	-0.0165853	0.018515	0.0133486	-0.00055139	0.118123	0.0466341	-0.0133985
829	1.08226	0.0989645	-0.06015	-0.0121329	0.0237287	0.056681	0.00143976	0.0909826	0.100975	-0.0198496
830	1.14711	0.105518	-0.0754177	0.0202631	0.0278022	0.0624275	0.0178608	0.0879649	0.05674	-0.022276
831	1.13113	0.0977262	-0.0556197	-0.0245488	0.0467315	0.0604152	0.00148723	0.0950503	0.0813364	-0.00632423
832	1.08334	0.0945341	-0.0630951	-0.00627737	0.0197734	0.0335227	0.0133954	0.112135	0.0631017	-0.026244
833	1.14703	0.108866	-0.0585385	-0.038788	0.0216528	0.0289949	0.00565372	0.106583	0.0877743	-0.0112003
834	1.07019	0.102203	-0.0547548	-0.00717398	0.0336322	0.0609201	0.0136775	0.105161	0.113422	-0.0118149
835	1.15395	0.091373	-0.0739915	-0.0240788	0.0272213	0.0603554	0.00973957	0.108335	0.0643667	-0.0102512
836	0.93168	0.0936845	-0.0598386	0.0627198	0.0258529	0.0592425	0.00488087	0.116351	0.0830751	-0.0135404
837	1.13316	0.0891543	-0.0826879	-0.035834	-0.0173168	-0.0185228	0.0208921	0.108517	0.0938612	-0.00219858
838	1.20844	0.0912432	-0.0689007	-0.000345093	0.00457048	0.025746	0.00286158	0.114904	0.0705903	-0.0271214
839	1.00293	0.0916813	-0.0481329	0.00844239	0.0203708	0.0358775	0.00928725	0.0907516	0.0750769	-0.00942731
840	1.17723	0.106446	-0.0958318	-0.0236409	0.0590558	-0.00619969	0.0235135	0.110929	0.0865291	-0.0251116
841	1.12337	0.0876389	-0.0683143	-0.00694966	0.0414908	0.013226	0.0119642	0.0872583	0.0757333	-0.010881
842	1.09799	0.0964995	-0.0710334	-0.0221351	0.0291888	0.0387731	0.0132291	0.0776437	0.0844367	-0.0207968
843	1.12646	0.0908087	-0.0413276	-0.0185168	0.0329123	0.0604887	-0.00702056	0.108612	0.0852746	-0.0189709
844	1.07058	0.0838691	-0.0649841	-0.00252422	0.0340067	0.0333974	0.0142661	0.107238	0.0716211	-0.0121413
845	1.11905	0.0876552	-0.0700293	-0.0394352	0.0210143	0.010912	0.0156169	0.101216	0.0455614	-0.0400035
846	1.098	0.0979573	-0.0701273	-0.00933959	0.0149648	0.0378206	-0.0122784	0.109317	0.0836149	-0.0325694
847	1.03715	0.0831169	-0.0502702	0.044218	0.00226991	0.0311951	0.00985268	0.105066	0.0809787	-0.0166343
848	1.1308	0.0947654	-0.0677074	0.0241857	0.0232287	-0.0040934	0.01806	0.0706903	0.0887067	-0.0250467
849	1.05511	0.0921905	-0.0648497	0.00263047	0.0339194	0.0680845	0.00356835	0.0886561	0.0800677	-0.0239643
850	1.07917	0.0915817	-0.0766574	0.00543011	0.0410046	0.0193937	0.00306978	0.108417	0.0432466	-0.038802
851	1.15295	0.111625	-0.0767514	0.0301021	0.00855728	0.0460443	0.00824666	0.104793	0.0533479	-0.0251013
852	1.0276	0.0869186	-0.0422679	0.0188048	0.0533436	0.0284975	0.0148381	0.0784916	0.081461	-0.00778067
853	1.09847	0.114583	-0.0526433	0.00912932	0.0437279	0.0224306	0.00360043	0.104497	0.08073	-0.0318126
854	1.0164	0.0926274	-0.0261281	0.029958	0.0382485	0.0686638	0.0284223	0.0849111	0.0873399	-0.0145833
855	1.04791	0.118472	-0.0439376	-0.00407786	0.0502879	0.0662493	0.022456	0.111012	0.0860575	-0.0340208
856	1.07484	0.107734	-0.0756231	0.0454298	0.023239	0.0702549	0.00159354	0.102444	0.0473899	-0.0121469
857	1.09339	0.102547	-0.0368506	-0.0226235	0.00139862	0.0135486	0.011419	0.107241	0.0846669	-0.035781
858	1.12832	0.0845849	-0.0429855	-0.0170993	0.0148548	0.0356481	0.00175833	0.106033	0.050142	-0.00753677
859	1.04198	0.0977388	-0.0583018	-0.00534958	0.0179757	0.0219104	0.0302433	0.101611	0.091602	-0.0267953
860	1.20899	0.0976352	-0.0661434	-0.0410018	0.0199761	0.0566611	0.00397335	0.123588	0.08119	-0.0312914
861	1.13516	0.0931353	-0.0554532	-0.0157736	0.0204245	0.0267369	0.00601003	0.0811888	0.0699714	-0.0130052
862	1.10843	0.0726451	-0.0560655	-0.00482178	-0.00780422	0.0529298	0.00154183	0.102983	0.086584	-0.0172327
863	1.09881	0.0879607	-0.063585	-0.0108754	0.0480317	0.0203544	0.00820248	0.0962695	0.0781887	-0.0204778
864	1.05517	0.0902314	-0.0604866	0.0218861	0.0396285	0.0390217	0.0320246	0.078341	0.0692565	-0.022221
865	1.06601	0.117577	-0.0792628	0.0304885	0.0621547	0.0349289	-0.00926113	0.10181	0.0800225	-0.0289472
866	1.2807	0.0976018	-0.0883104	0.00375764	0.0133498	0.0577954	0.0124772	0.10164	0.103848	-0.0289661
867	1.12829	0.0978149	-0.0652652	-0.0534033	0.0365821	0.0184069	0.00405525	0.0992927	0.0896686	-0.0391115
868	1.12506	0.0921517	-0.0369793	-0.01223	0.0276342	0.0398491	-0.00340704	0.113104	0.103233	-0.017797
869	1.03074	0.0742959	-0.0414227	0.0126049	0.0364803	0.0458051	-0.00131842	0.0933368	0.0660739	-0.0190196
870	1.18792	0.0730184	-0.0584726	-0.0612513	0.0473394	0.0479819	0.00444677	0.113366	0.0881974	-0.0287657
871	1.07412	0.0911366	-0.0626911	-0.00662864	0.0530704	-0.00722134	0.00746475	0.100501	0.061404	-0.0333857
872	1.04975	0.10336	-0.0754315	0.0391018	0.0403238	0.0399595	0.0269755	0.0902047	0.0655382	-0.0200558
873	1.0044	0.0954184	-0.0548922	0.0164067	0.0450909	0.035739	6.43823e-05	0.0991739	0.0936129	-0.040691
874	1.11053	0.115285	-0.0625029	0.0200318	-0.0158989	0.0480669	-0.0109815	0.0976368	0.110041	-0.033646
875	1.0802	0.0828762	-0.0443658	0.0125831	-0.000420245	0.0787049	-0.00469753	0.107744	0.0730129	-0.0283641
876	1.10515	0.0911302	-0.0678602	-0.0203362	0.0276399	0.0443275	0.0192463	0.0849858	0.0708026	-0.0166708
877	0.951806	0.109003	-0.0791981	-0.0176119	0.0224595	0.0428871	-0.00565931	0.101543	0.0856088	-0.0163119
878	1.0173	0.0970358	-0.0582698	0.0337548	0.0287037	0.0454334	-0.0126052	0.0970795	0.0596991	-0.0159568
879	1.07758	0.0883866	-0.0375008	0.0408756	0.0519872	0.0294857	0.00952025	0.112256	0.0645102	-0.0284936
880	1.12969	0.073889	-0.0448256	0.0436346	0.0321649	0.0326521	0.0120991	0.0966667	0.0866978	-0.0312971
881	1.07874	0.0837219	-0.0649513	0.0140978	0.0559365	-0.0228407	-0.0068061	0.087734	0.0553154	-0.0194359
882	1.06513	0.109654	-0.100463	0.0313406	0.0155992	0.0489972	0.00572862	0.0942167	0.0652287	-0.0527091
883	1.10272	0.0938076	-0.0666776	-0.0175396	0.0511536	0.0458748	0.00809536	0.0894515	0.0890575	-0.0254089
884	0.886972	0.0723711	0.0156883	-0.00923421	0.0911121	0.0653589	0.0228311	0.0868636	0.116053	-0.020332
885	1.08092	0.106941	-0.0550363	-0.0321426	0.0622927	0.0869708	0.0103667	0.110477	0.0777858	-0.0367698
886	1.09844	0.0968631	-0.0803206	0.0248361	0.0214634	0.0395433	0.0204004	0.102142	0.0797491	0.00170789
887	1.10007	0.0928352	-0.0698197	-0.0178615	0.00400081	0.0479257	-0.000969738	0.100611	0.0667407	0.00251122
888	1.06274	0.0853234	-0.0431783	-0.00859804	0.0176692	0.0526627	-0.00948448	0.0929254	0.0579604	-0.0252658
889	1.09309	0.0970574	-0.0880872	0.0428758	0.0295084	0.0496934	0.0208744	0.0996059	0.0682514	-0.041659
890	1.14333	0.0789454	-0.0478091	0.0438659	0.0350704	0.0404249	0.0273946	0.0924242	0.0912699	-0.0156489
891	1.06507	0.0998755	-0.06895	-0.0225235	0.00287169	0.0549425	-0.0178023	0.104678	0.0608128	-0.0239824
892	1.06865	0.117768	-0.0585306	-0.0498421	0.0462721	0.0418241	0.0158628	0.086277	0.0653443	-0.0168052
893	1.07138	0.0950118	-0.0679898	0.0886273	0.0519711	0.0532588	0.0252974	0.0723672	0.0820279	-0.0266728
894	1.00427	0.0961025	-0.0546823	0.0250884	0.0310164	0.0497264	0.00819093	0.113629	0.0900802	-0.0205278
895	1.03989	0.090068	-0.0451066	-0.0178457	0.0154752	0.0355674	0.0140124	0.0925915	0.0654855	-0.0161167
896	1.10799	0.111424	-0.0589151	0.0171363	0.0225482	0.0298661	0.00614343	0.103672	0.0689171	-0.0309141
897	1.04169	0.101026	-0.0890458	0.0109364	0.0264888	0.0275287	0.00971432	0.090627	0.0620127	-0.0481103
898	1.09196	0.0814464	-0.0666729	-0.0290403	0.045308	0.0133868	0.00773138	0.100375	0.0745928	-0.0262016
899	1.1086	0.0936501	-0.0887617	0.0449369	0.0309268	0.0476112	0.0144925	0.0966567	0.0679705	-0.0316207
900	1.15115	0.0956178	-0.0856688	0.0295251	0.0180386	0.0349819	0.0087561	0.0978204	0.0738135	-0.0217043
901	1.08154	0.0806324	-0.0558331	0.0087694	0.0372848	0.0671311	0.0059165	0.0874209	0.102168	-0.0383409
902	1.12964	0.0934242	-0.0319967	-0.0106609	0.0180587	0.00396155	0.0223378	0.096912	0.0838556	-0.0114968
903	1.14809	0.108822	-0.0590101	-0.0548314	0.0455456	0.0557992	-0.0102442	0.110826	0.0846495	-0.00252788
904	1.03625	0.0985373	-0.042496	-0.0570337	0.0471477	0.103879	0.0174962	0.100157	0.072636	-0.0111602
905	1.07099	0.110478	-0.0654688	0.000127467	0.036698	0.0249306	0.00702552	0.0943674	0.0719419	-0.00179832
906	1.0807	0.116635	-0.0589318	-0.0171359	0.0156593	0.0747555	0.020521	0.102554	0.061853	-0.0261763
907	1.04952	0.101821	-0.076465	0.0399252	0.0179157	0.031564	0.0225307	0.0844395	0.11574	-0.005116
908	0.966683	0.0779414	-0.0506946	0.0306233	-0.00185854	0.0637224	0.0120004	0.0675978	0.0768889	0.00031566
909	1.09923	0.069564	-0.0420994	0.0306511	0.00248204	0.0358459	0.00538916	0.10439	0.0452906	-0.0174003
910	1.10515	0.104527	-0.0473413	-0.00683124	0.0512336	0.0423162	0.00841961	0.122949	0.0850004	-0.0181255
911	1.2235	0.100862	-0.0803806	0.0366547	0.0222724	0.0389065	0.0182158	0.0812084	0.063625	-0.0324406
912	1.11432	0.0864219	-0.0621643	0.0497003	-0.0156281	0.044328	0.00383752	0.098634	0.0995191	-0.00917806
913	1.11682	0.113283	-0.0687328	-0.00387383	0.0325379	0.0456153	0.00921621	0.0955084	0.0524512	-0.0240655
914	1.08882	0.0945463	-0.0554418	-0.00324229	0.0320206	0.0396381	0.00515312	0.105012	0.0699515	-0.00576269
915	1.09024	0.100499	-0.0626682	-0.0190908	0.0142653	0.0567379	-0.00286288	0.0892962	0.0883881	-0.0212994
916	1.19092	0.0984492	-0.0769184	-0.0607818	0.0562263	0.0423526	0.0202157	0.0720776	0.0748916	-0.0132218
917	1.07241	0.102671	-0.0754829	0.0461733	0.00975188	0.0437848	0.0065906	0.0753424	0.102682	-0.013179
918	1.15183	0.100773	-0.044288	-0.0262469	0.0178102	0.0265402	-0.0122838	0.104421	0.0794918	-0.0137766
919	1.09816	0.0799265	-0.0725467	0.0207979	0.0198548	0.0355207	0.00636631	0.110564	0.101393	-0.00700651
920	1.17171	0.0855219	-0.0729098	-0.0390324	-0.0058546	0.0476337	0.0127959	0.100787	0.074545	-0.0280078
921	1.06891	0.101937	-0.011848	0.01114	0.0615341	0.0377371	-0.00240264	0.08943	0.0928202	-0.022991
922	0.991902	0.102336	-0.0265218	-0.0418549	0.0312594	0.0736639	0.00320259	0.101705	0.0667558	-0.0272115
923	1.21546	0.109114	-0.0657448	-0.0303054	0.0343862	0.0572592	0.0100665	0.0805972	0.0740818	-0.0165426
924	1.1142	0.104686	-0.054816	0.0257873	0.067507	0.0491765	0.0132627	0.103796	0.0775794	-0.0177703
925	1.0334	0.0892249	-0.0318016	-0.0163508	0.02502	0.0554717	-0.00723283	0.12562	0.0541143	-0.00271816
926	1.10699	0.100458	-0.0674383	0.0201478	0.0388482	0.054354	0.00184859	0.0873874	0.0890881	-0.0363408
927	1.05744	0.0983295	-0.0491722	-0.0100751	0.0686494	0.0748888	0.00129807	0.0884317	0.0751217	-0.0336601
928	0.95249	0.0797256	-0.0305839	-0.0100929	0.027759	0.0428916	0.0186758	0.0953557	0.0739483	-0.0212298
929	1.2333	0.0994724	-0.138716	-0.0514901	0.0131995	0.0193016	-0.0133875	0.0993634	0.0909987	-0.022775
930	1.1609	0.101338	-0.0755507	0.00691103	0.0414596	0.0326575	0.0200592	0.0728654	0.0783974	-0.0212935
931	1.12368	0.0879207	-0.0438531	-0.0475135	0.0274412	0.0306614	0.0215324	0.093574	0.0721818	-0.0226643
932	1.17614	0.0859459	-0.0785322	-0.0116691	0.0179222	0.0303448	0.0178531	0.0957764	0.0595455	-0.0229666
933	1.21188	0.115123	-0.0776982	-0.00165412	0.055195	0.03293	0.0219036	0.102638	0.0896815	-0.0297845
934	1.13566	0.0855165	-0.0299359	0.00385558	0.0680863	0.0265873	0.00753362	0.0624076	0.0958787	-0.0264884
935	1.31148	0.0942445	-0.104396	-0.0115893	0.0253299	0.0377265	0.00169546	0.0909406	0.0707421	-0.0263483
936	1.08071	0.0984988	-0.0718055	0.0346093	0.0218373	-0.0247686	-0.00631454	0.105213	0.0810065	-0.020294
937	1.11343	0.0897004	-0.0411614	0.0103948	0.0478336	0.0716343	0.00671579	0.0863203	0.0599611	-0.0149239
938	1.10896	0.08846	-0.0810072	-0.0367838	0.0386411	0.0291782	0.0123179	0.0991666	0.0678881	-0.0324962
939	0.993722	0.0988093	-0.0697619	-0.0516815	0.0331143	0.0761722	0.00840911	0.0978402	0.0604111	-0.0192486
940	1.07726	0.0932085	-0.0304726	-0.036699	0.0109336	0.0439011	0.0153002	0.101515	0.0513939	-0.00515427
941	1.05145	0.0720286	-0.0685813	-0.0153579	0.0247574	0.0574176	0.0125744	0.0978433	0.082987	-0.010855
942	1.03028	0.0888986	-0.044302	-0.0319645	0.019287	0.0276604	-0.023562	0.111373	0.0611998	-0.00443443
943	1.13892	0.103216	-0.0455034	-0.04448	0.0147797	0.0594269	0.0121368	0.097643	0.0620673	-0.0130202
944	1.2116	0.0962721	-0.062953	0.0100882	0.00286986	0.0585701	0.0068606	0.100361	0.0735005	-0.0314927
945	1.01504	0.0985656	-0.0609662	-0.0218158	0.0554257	0.0511537	0.00286657	0.107487	0.0594797	-0.0285225
946	1.22123	0.0921045	-0.0843375	-0.000834451	0.00787318	0.0486933	0.00531755	0.098549	0.074375	-0.0281934
947	1.09154	0.0950164	-0.0853612	0.0384811	0.0385178	0.0423795	-0.00205551	0.0906771	0.0878575	-0.0138757
948	1.10155	0.107651	-0.0851187	-0.00954126	0.0394454	0.0365522	0.0169718	0.0904714	0.0580084	-0.043699
949	1.10884	0.0894008	-0.0485941	0.0325633	0.0432719	0.00857049	-0.000798059	0.100839	0.0690439	-0.036138
950	1.0433	0.0939676	-0.0437219	-0.00557663	0.0778536	0.0366577	0.0466537	0.081457	0.0726874	-0.024485
951	1.09112	0.119742	-0.0468196	-0.0438875	0.0753084	0.0597164	-0.0170487	0.0891833	0.0886135	-0.028741
952	1.06766	0.105313	-0.0565811	0.0123869	0.0374209	0.056056	0.0143861	0.0849903	0.0852184	-0.0071265
953	1.15588	0.073601	-0.0789013	-0.00509776	0.0407755	-0.00484166	0.0116117	0.0907818	0.04536	-0.0146013
954	1.11381	0.12121	-0.0591845	0.0300814	-0.000191279	0.0592504	0.0317339	0.0904811	0.060109	-0.0090451
955	1.13058	0.0966211	-0.0613303	-0.0403208	0.0564377	0.0860801	-0.000979754	0.0910873	0.0718746	-0.025617
956	1.01461	0.0953517	-0.0487357	0.0353236	0.066712	0.0242911	0.0213041	0.0903686	0.0682353	-0.00593311
957	1.07507	0.102061	-0.0905602	-0.0263318	0.0159515	0.0267084	0.0136074	0.105775	0.0882278	-0.0194878
958	1.11533	0.104668	-0.0834134	0.0065166	-0.00466723	0.0590178	0.00343526	0.107695	0.0961485	-0.0250134
959	1.12685	0.0961474	-0.0761682	-0.0332662	0.0426586	0.0297579	0.0259222	0.106452	0.0697364	-0.0164798
960	1.046	0.098	-0.0603532	-0.00251213	0.0417835	0.0812135	-0.00699244	0.0737551	0.0889274	-0.0169218
961	1.0179	0.0980555	-0.0782065	0.00433633	0.0314508	0.0566674	0.00117219	0.113648	0.0626713	-0.0250365
962	1.03109	0.0926359	-0.0617352	0.0138606	0.0502134	0.0680409	0.00889167	0.117591	0.0598087	-0.0232172
963	1.24383	0.109798	-0.0752004	0.00539836	0.0436827	0.0332369	0.0168934	0.0929046	0.0559594	-0.0231249
964	1.20702	0.116649	-0.0912535	-0.0276404	0.0145951	0.0156162	0.00458606	0.114854	0.0697948	-0.0278208
965	1.09147	0.0873295	-0.0795584	0.0137576	-0.00995948	0.03067	0.00641799	0.101782	0.0661598	-0.0237051
966	1.12146	0.0961073	-0.055091	0.00047706	0.0234577	0.0441201	0.00444388	0.0837647	0.0957632	-0.0178624
967	1.11779	0.109042	-0.107314	-0.00880123	0.025045	0.0520806	0.0110662	0.0910699	0.0739133	-0.0350653
968	1.03616	0.102517	-0.068898	-0.00565916	0.0434223	0.0787627	-0.00673631	0.100771	0.0697162	-0.04138
969	1.04782	0.100441	-0.0508684	-0.0164428	0.0397769	0.0543018	0.0217307	0.0970252	0.109781	0.010024
970	1.1288	0.0910619	-0.0728412	-0.0147171	-0.00177546	0.0613199	-0.0369658	0.107429	0.0736786	-0.0216808
971	1.0733	0.10365	-0.0669447	0.00672999	0.0496322	0.0930454	0.0109507	0.106992	0.101605	-0.00060114
972	1.19104	0.0816402	-0.0474061	0.0370019	0.0335218	0.0445572	0.00686993	0.0978119	0.049903	-0.0188463
973	1.04318	0.0998235	-0.0769126	-0.0111565	0.0427685	0.0246972	0.0157114	0.0895367	0.0694084	-0.00540971
974	0.851389	0.104517	-0.0450617	0.0167814	0.0344432	0.0392958	-0.00988228	0.104099	0.076619	-0.000970929
975	1.11695	0.103458	-0.0591483	-0.0061249	0.0258457	0.0529169	0.0130064	0.0944149	0.0748452	-0.0298899
976	1.05472	0.0850607	-0.0190948	0.0751695	0.0502542	0.0480236	0.0219384	0.0927634	0.0783091	-0.0297067
977	0.931946	0.0938814	0.000893307	-0.0231624	0.041105	0.0569976	0.0126376	0.0916554	0.062258	-0.0188989
978	1.22411	0.0921314	-0.0849624	-0.040208	-0.00733053	0.0541932	0.0203468	0.104905	0.08174	-0.00444013
979	1.30023	0.119997	-0.031103	-0.0273826	0.0450425	0.059399	0.00537212	0.0983539	0.0862485	-0.0226141
980	1.25549	0.092746	-0.0103974	0.0233324	0.0563828	0.0385361	0.013006	0.102365	0.0772832	-0.0198086
981	1.07972	0.107625	-0.073935	0.0182661	0.0331651	0.0839336	-0.00114343	0.120549	0.0726985	-0.0156629
982	1.13299	0.113298	-0.0737085	0.0177643	0.0318616	0.0249815	0.00121769	0.110175	0.0766193	-0.0247712
983	1.23156	0.0941676	-0.0487205	0.0157703	0.0622211	0.0391316	0.00874201	0.103052	0.0720706	-0.021625
984	1.09283	0.101872	-0.0553559	0.0170001	0.0414999	0.0613377	0.0321301	0.0868129	0.0718079	-0.0126951
985	1.19123	0.108198	-0.0805879	0.000142249	0.0191766	0.0404631	0.0051057	0.118279	0.0664204	-0.0198503
986	1.10552	0.101701	-0.0832276	0.00691736	0.0434686	0.040867	0.00652554	0.0961891	0.0385677	-0.0231184
987	1.13765	0.108747	-0.0579719	0.039417	-0.00970919	0.0358917	0.020722	0.0799987	0.0591737	-0.0187205
988	1.03021	0.0906511	-0.0565005	0.0200255	0.0842141	0.0482721	-0.0137729	0.105553	0.0791767	-0.0134166
989	1.06621	0.104165	-0.0886575	-0.0112706	0.0485107	0.0368255	0.0126999	0.100128	0.0621988	-0.0295096
990	1.11322	0.0948754	-0.060057	-0.00251292	0.00725967	0.0845454	0.012515	0.109576	0.0711527	-0.0227431
991	1.10533	0.0887759	-0.0657092	-0.0201386	0.0569787	0.0694489	0.0290388	0.088068	0.0823154	7.23939e-06
992	1.20519	0.0991833	-0.0487808	0.0507581	0.00380762	0.0565674	0.0257376	0.0962202	0.0890753	-0.00320859
993	1.11914	0.0788344	-0.0458671	-0.0191292	0.0144191	0.0538587	0.0169264	0.0879797	0.0560059	-0.0282242
994	1.02783	0.107883	-0.0595612	0.0480381	0.0374206	0.0333899	0.0222349	0.10816	0.0549511	-0.0113439
995	1.11407	0.095632	-0.0335982	-0.00344567	0.0341984	0.0433879	0.0120932	0.109289	0.0853943	-0.0300544
996	1.07461	0.0966125	-0.0530535	-0.0071598	0.0312127	0.0381003	0.0119456	0.0938573	0.0910192	-0.0335484
997	1.06449	0.0998852	-0.0350918	0.00544313	0.0559762	0.045742	-0.00171065	0.0988506	0.088685	-0.0303177
998	1.0341	0.0871804	-0.0706417	0.0474197	0.0528141	0.0510603	0.0137823	0.0968901	0.0826351	-0.0126595

## Sheet: FIGS1_observed
posterior	(Intercept)	scale(sqrt.diff.body.mass)	scale(patristic.distance)	pairdietTRUE	pairforagingTRUE	scale(sympatry.sq)	scale(ln.syntopy)	scale(highest.intraspecific.ses)	both.sedentary
1	-6.40815	-0.734042	-0.536871	0.190884	0.679585	0.474873	1.75738	1.10637	0.436177
2	-6.45304	-0.821616	-0.58535	0.447384	0.525623	0.544976	1.84148	0.939585	0.374417
3	-6.08419	-0.828812	-0.627519	0.481012	0.543926	0.372336	1.96757	1.05863	0.510152
4	-2.90769	-0.755115	-0.510087	0.546725	0.422655	0.486434	1.79958	1.04099	0.913148
5	1.06102	-0.851576	-0.576606	0.426256	0.372932	0.33408	1.97811	0.969566	0.268397
6	-3.68253	-0.811355	0.00285832	0.389944	0.433276	0.385489	1.93921	1.04686	0.574183
7	-3.93179	-0.840213	-0.349008	0.388996	0.5982	0.513471	1.82035	1.15602	0.617638
8	-5.52506	-0.863118	-0.774976	0.346807	0.474659	0.503249	1.98595	0.9885	0.679249
9	-6.53098	-0.828458	-0.635829	0.549139	0.580902	0.49206	1.98387	0.953348	0.784851
10	-2.89264	-0.79121	-0.98478	0.554307	0.730921	0.459883	1.89369	0.97334	0.586074
11	-6.44387	-0.885114	-0.206805	0.500081	0.635559	0.562528	1.94415	0.852779	0.67516
12	-6.49603	-0.754951	-0.138181	0.283517	0.74233	0.540826	2.01637	0.872402	0.748925
13	-6.07162	-0.826395	-0.436909	0.634906	0.720602	0.530244	1.94197	0.848035	0.467636
14	-3.9864	-0.808746	-0.733692	0.399121	0.594897	0.615813	1.91467	0.9286	0.496189
15	-6.5761	-0.92251	-0.513061	0.403827	0.593707	0.62323	1.89236	1.04054	0.542328
16	-4.43365	-0.842467	-0.256537	0.339577	0.62681	0.603136	1.91772	0.702849	0.685961
17	-5.41095	-0.739656	-0.52088	0.457369	0.67324	0.51518	2.06154	0.986726	0.526316
18	-2.97843	-0.764686	-0.523273	0.388889	0.740733	0.428644	1.89973	0.907306	0.612322
19	-3.67802	-0.783969	-0.464049	0.285894	0.36531	0.494152	1.92206	0.766265	0.570879
20	-4.19608	-0.865663	-1.12921	0.396311	0.494426	0.489088	1.90586	0.942332	0.393152
21	-5.89549	-0.709359	-0.823305	0.715847	0.591117	0.492196	1.92138	1.042	0.374804
22	-2.23804	-0.835333	-0.743295	0.509817	0.501513	0.562935	2.01825	0.954804	0.77645
23	-4.70346	-0.827393	-0.523138	0.355358	0.69565	0.478177	2.06665	0.851663	0.632445
24	-6.068	-0.864678	-0.408315	0.256289	0.721795	0.527265	1.96685	0.981962	0.636911
25	-4.72025	-0.848181	-0.732413	0.483185	0.564513	0.410839	2.01506	0.91439	0.142479
26	-2.81406	-0.892472	-0.827415	0.211252	0.534688	0.497725	2.03482	0.935471	0.516149
27	-2.65344	-0.907749	-0.195521	0.33063	0.506033	0.597038	1.92137	1.05235	0.796653
28	-4.27099	-0.9167	-0.220537	0.440053	0.547868	0.46586	2.12762	1.0414	0.439399
29	-4.98861	-0.92299	0.4577	0.534064	0.665985	0.437872	1.94115	0.9238	0.581343
30	-1.61268	-0.879839	-1.20083	0.474486	0.865325	0.525594	1.86263	0.793531	0.898258
31	-4.48	-0.91811	-0.0829249	0.293247	0.575771	0.550475	1.96694	1.11005	0.383354
32	-4.67779	-0.724291	-0.780201	0.398759	0.483208	0.324817	2.07524	0.996357	0.287122
33	-5.10023	-0.851194	-0.117299	0.321895	0.467408	0.44999	2.0158	1.02905	0.585609
34	-4.55675	-0.81073	-0.703051	0.592521	0.431881	0.555675	1.8805	0.942683	0.86056
35	-3.41163	-0.827296	-0.632097	0.532087	0.647265	0.509298	1.87585	0.973577	0.621073
36	-2.62019	-0.722057	0.115296	0.464147	0.618305	0.515258	1.93315	1.00046	0.593729
37	-5.1722	-0.709881	-0.473209	0.172911	0.677473	0.415147	1.8883	1.07725	0.653542
38	-5.01524	-0.824864	-0.920774	0.407916	0.658019	0.495931	1.9962	1.23888	0.324094
39	-4.89357	-0.702979	-1.37557	0.369135	0.611826	0.458757	1.91103	0.782847	0.359188
40	-3.59404	-0.890941	-0.260522	0.378071	0.536115	0.563941	2.16923	0.832021	0.123462
41	-4.6887	-0.833486	-0.459751	0.604443	0.761045	0.372936	2.17817	1.03372	0.834037
42	-5.23531	-0.760577	-0.790702	0.26298	0.664517	0.442134	1.99673	1.06269	0.706209
43	-3.67718	-0.849856	-0.723055	0.354373	0.480767	0.565606	2.02679	0.722595	0.603948
44	-4.57973	-0.834939	-0.909192	0.485086	0.421664	0.451466	2.02236	0.639546	0.564459
45	-3.32894	-0.767361	-0.249688	0.297175	0.596744	0.554084	2.06557	1.02979	0.41103
46	-4.60441	-0.792719	-0.714822	0.403799	0.404786	0.520899	1.9479	0.953393	0.536001
47	-5.52648	-0.74865	-0.764527	0.515134	0.613886	0.542343	1.83861	0.954025	0.340143
48	-5.42298	-0.817415	-0.620682	0.40241	0.63055	0.420442	1.77125	0.863319	0.390018
49	-5.82368	-0.950176	-0.333313	0.469601	0.361943	0.465805	1.89721	0.881256	0.61839
50	-6.5876	-0.90401	-0.760282	0.268593	0.554361	0.604263	1.89168	1.07364	0.794571
51	-3.90132	-0.880589	-0.561197	0.499374	0.40908	0.483471	1.97715	0.881473	0.828563
52	-3.966	-0.833695	-0.305014	0.358525	0.482137	0.461345	2.08274	0.809248	0.235863
53	-2.8463	-0.79457	-0.226323	0.35169	0.266059	0.362155	2.0297	0.951143	0.33539
54	-2.27856	-0.877719	0.0674397	0.297655	0.718325	0.496433	1.92381	1.16843	0.231363
55	-4.05564	-0.952568	-0.115039	0.296414	0.78458	0.716131	1.79588	1.05231	0.610671
56	-4.67458	-0.831921	-0.765401	0.354442	0.582104	0.501458	1.93695	0.770581	0.349766
57	-5.3361	-0.869059	0.00270904	0.367941	0.591948	0.471171	2.01409	1.04287	0.744842
58	-2.29841	-0.737064	-0.899259	0.593976	0.565579	0.589346	1.812	0.628192	0.360854
59	-2.12401	-0.901723	-0.578659	0.264734	0.439856	0.495555	1.79643	1.04516	0.812587
60	-3.29456	-0.79399	-0.434276	0.309893	0.487591	0.558222	1.79681	0.928198	0.266359
61	-2.91562	-0.815181	0.313183	0.519955	0.493312	0.54849	1.89892	0.985592	0.73087
62	-4.79239	-0.7288	-1.00028	0.426858	0.473298	0.468302	1.85235	0.852449	0.50561
63	-5.77304	-0.818127	-0.788962	0.618361	0.3412	0.458618	1.98414	1.11053	0.575735
64	-3.93765	-0.910385	-0.714102	0.363387	0.560362	0.450021	1.9009	0.838927	0.685818
65	-5.86443	-0.877799	0.144145	0.369473	0.457349	0.507085	1.87497	0.914821	0.742371
66	-5.55149	-0.755931	-0.539616	0.452582	0.739626	0.571687	1.97162	0.928908	0.374177
67	-3.24147	-0.911574	-0.284986	0.289128	0.690798	0.42831	2.07315	0.8891	0.488364
68	-3.26948	-0.823617	-0.442694	0.282362	0.699657	0.611352	2.08296	0.951771	0.419321
69	-3.63889	-0.855089	-0.261677	0.530465	0.441136	0.483611	1.9208	0.790919	0.449409
70	-6.01215	-0.849979	-0.543508	0.448465	0.552065	0.528122	1.98855	1.20636	0.433924
71	-6.55624	-0.905349	-0.685712	0.44047	0.629054	0.546143	2.09291	0.826657	0.695543
72	-4.29051	-0.873353	-0.923797	0.436234	0.658708	0.548735	1.84442	0.803657	0.628004
73	-5.38567	-0.833713	0.0895178	0.477272	0.847872	0.514268	2.09477	0.939119	0.489257
74	-3.28467	-0.821768	-0.364536	0.35082	0.562887	0.496755	2.0269	0.795884	0.764006
75	-1.0515	-0.892731	-0.981193	0.445099	0.432147	0.660242	1.75518	0.670451	0.281597
76	-5.59552	-0.818856	-0.480663	0.479768	0.597344	0.531747	1.9217	0.725347	0.930941
77	-6.16222	-0.871002	-0.241967	0.486616	0.475537	0.444153	1.83954	0.966892	0.534199
78	-5.38254	-0.656981	-0.53611	0.3844	0.509123	0.392206	2.07632	0.888068	0.323635
79	-5.62041	-0.756747	-0.389637	0.616824	0.55212	0.52232	1.93832	0.759156	0.284231
80	-6.74257	-0.679043	-0.507067	0.527558	0.66539	0.453197	2.05587	0.623735	0.46329
81	-1.06597	-0.841213	-0.379707	0.45987	0.576087	0.49838	2.04029	0.860207	0.745685
82	-0.946051	-0.7245	-0.632201	0.242212	0.753308	0.559521	1.90343	1.10366	0.259959
83	-3.74704	-0.800862	-0.27638	0.355236	0.503851	0.565654	1.94462	1.0637	0.457023
84	-4.56441	-0.842325	-0.952132	0.364406	0.463974	0.497932	2.04917	0.968819	0.691961
85	-4.97741	-0.892907	-0.555989	0.360395	0.713108	0.574739	2.05352	1.12122	0.633548
86	-5.95699	-0.73645	-0.120694	0.192229	0.680328	0.497276	2.15306	0.839219	0.950362
87	-1.21157	-0.840731	-0.947497	0.269844	0.709895	0.603195	2.01652	0.699843	0.727858
88	-3.22231	-0.939389	0.0425531	0.287448	0.593373	0.454316	2.27477	1.11226	0.405706
89	-5.35	-0.907876	-0.137033	0.242098	0.785239	0.37282	2.17571	1.04524	0.643233
90	-5.43722	-0.839826	-0.504066	0.400039	0.513802	0.431192	1.98586	0.932688	0.597366
91	-4.7695	-0.757838	-1.30587	0.610069	0.556057	0.42093	2.0223	0.990774	0.559066
92	-3.54302	-0.901655	-0.598953	0.362932	0.509391	0.531245	1.99572	1.14373	0.321805
93	-5.95776	-0.854715	-0.40966	0.375856	0.460526	0.587622	1.93865	0.971538	0.81196
94	-4.35062	-0.715843	-0.539423	0.346647	0.547908	0.379908	1.959	0.812241	0.325168
95	-2.80588	-0.775965	-0.920498	0.539381	0.456487	0.669734	1.85098	0.87326	0.153799
96	-5.97373	-0.801842	-0.757329	0.52296	0.577108	0.547294	1.8635	0.743065	0.404621
97	-6.4755	-0.706126	-0.128668	0.411137	0.463898	0.495448	2.07155	0.701925	0.865208
98	-3.27117	-0.839904	-0.55733	0.29381	0.544382	0.358424	1.95571	1.20218	0.602164
99	-5.45711	-0.780258	-0.552636	0.500434	0.694215	0.441962	1.94198	0.841133	0.0832494
100	-1.76811	-0.762148	-0.679864	0.510546	0.729198	0.508985	1.89579	1.15389	0.76485
101	-3.13167	-0.800872	-0.60592	0.551009	0.558257	0.449762	1.9094	0.954525	0.579498
102	-2.40846	-0.872322	-0.584197	0.26531	0.738635	0.548703	1.86166	1.11792	0.570708
103	-1.94472	-0.807822	-0.547094	0.345232	0.703081	0.493356	1.90451	0.86643	0.389242
104	-5.74113	-0.859421	-0.867325	0.356084	0.46924	0.353504	2.04361	0.924498	0.417378
105	-3.61652	-0.724792	-0.434757	0.403566	0.517762	0.33782	2.05169	1.24517	0.67649
106	-3.40071	-0.821606	-0.976055	0.426231	0.793879	0.469242	2.07529	0.831404	0.515303
107	-3.08626	-0.84082	-0.597406	0.569216	0.538508	0.571035	1.83523	0.860675	0.586887
108	-1.65444	-0.747405	-0.569192	0.472575	0.692624	0.439682	1.96345	0.943085	0.650604
109	-5.0436	-0.900321	-1.49427	0.417817	0.671674	0.582265	1.92127	0.887799	0.317654
110	-3.57226	-0.805694	-0.507797	0.55005	0.621201	0.670031	1.86748	1.02	0.254977
111	-2.42672	-0.8233	-0.67426	0.356846	0.541269	0.438085	2.10274	0.989422	0.948496
112	-4.05305	-0.861141	-0.459684	0.357886	0.567069	0.383996	2.03028	1.18404	0.244147
113	-4.93017	-0.876754	-0.495284	0.412807	0.681805	0.576542	1.80071	1.2504	0.512772
114	-5.51113	-0.882226	-0.444723	0.473516	0.661108	0.521177	1.83778	0.840357	0.47587
115	-6.17852	-0.794285	-0.529795	0.522627	0.55061	0.585187	1.90237	1.18467	0.579085
116	-5.21671	-0.809807	-0.383449	0.284165	0.426326	0.502739	1.91118	0.986686	0.633146
117	-4.0125	-0.87555	-0.658288	0.476542	0.428077	0.346382	1.99302	0.896191	0.574173
118	-8.47597	-0.914434	0.0319316	0.598956	0.461048	0.521494	1.83463	0.840117	0.565711
119	-4.67015	-0.691584	-0.309246	0.470987	0.687125	0.453658	1.8715	0.997421	0.68831
120	-5.09146	-0.733466	-0.606896	0.464851	0.613923	0.481229	2.06346	1.04418	0.595148
121	-4.36464	-0.90131	-0.867264	0.625773	0.63972	0.428333	2.12897	1.25923	0.417295
122	-2.54595	-0.762146	-0.338015	0.374279	0.557784	0.387362	1.82274	0.931164	0.265168
123	-2.30384	-0.740794	-0.52043	0.360093	0.418392	0.478075	2.02637	0.970982	0.607588
124	-3.42216	-0.90278	0.00676174	0.548934	0.491121	0.516822	1.8705	0.772174	0.493293
125	-4.69845	-0.930135	-0.521165	0.433539	0.518706	0.51991	1.86353	0.75897	0.340577
126	-5.87215	-0.649697	-0.54345	0.351573	0.671567	0.571255	1.87902	1.09638	0.266137
127	-3.91168	-0.867314	-0.626696	0.374652	0.469776	0.469368	2.07243	1.05953	0.290357
128	-5.49777	-0.713665	-0.828733	0.0763909	0.656167	0.446976	2.02844	1.1236	0.399156
129	-1.20158	-0.805007	-0.603199	0.38895	0.674178	0.549509	1.86271	0.892581	0.367476
130	-4.36176	-0.860542	-0.35153	0.363416	0.513681	0.547071	1.81214	0.92412	0.255774
131	-5.87238	-0.80576	-0.204796	0.486762	0.656594	0.476055	1.68003	0.816997	0.615008
132	-3.52886	-0.743213	-0.527537	0.480939	0.579706	0.633445	1.70219	0.965049	0.49115
133	-3.41928	-0.869859	-0.957698	0.303154	0.703749	0.565513	1.93857	0.949431	0.360062
134	-3.84468	-0.79745	-0.819081	0.326825	0.732066	0.443412	2.00885	1.0785	0.359501
135	-4.04672	-0.876838	0.129911	0.380429	0.592304	0.545235	1.82794	1.21333	0.522736
136	-4.96569	-0.927167	-0.445922	0.328835	0.523109	0.520951	1.8847	1.01759	0.504394
137	-3.00004	-0.821576	-0.0695286	0.465043	0.43474	0.477283	1.95198	0.946015	0.411927
138	-5.50126	-1.04914	-0.598651	0.495063	0.423974	0.561238	1.94002	0.686582	0.590971
139	-4.44291	-0.895065	-0.342378	0.497652	0.454765	0.453288	1.81178	0.842169	0.826248
140	-5.25292	-0.913636	-1.05526	0.326407	0.662944	0.436306	1.94794	1.24528	0.697561
141	-3.22285	-0.819372	-0.553302	0.595854	0.772661	0.551594	1.91567	0.9226	0.568687
142	-4.32298	-0.852022	-0.521034	0.399448	0.614222	0.473045	2.057	1.07124	0.244554
143	-5.25713	-0.924919	-0.219403	0.612523	0.581043	0.667788	1.83495	1.02383	0.315046
144	-4.16671	-0.994464	-0.657954	0.237283	0.599439	0.513038	1.92967	1.25795	0.59922
145	-2.30442	-0.951852	-0.331948	0.405372	0.451688	0.512891	2.04454	0.993735	0.279671
146	-4.95171	-0.820396	-0.245858	0.246505	0.561409	0.485693	2.0937	0.723032	0.551852
147	-5.28266	-0.819616	-0.433866	0.333628	0.481939	0.475889	1.91504	0.943168	0.490008
148	-2.63063	-0.994052	-1.19879	0.419603	0.707318	0.3775	2.11138	0.841608	0.835467
149	-3.04714	-0.829358	-0.926162	0.212166	0.682415	0.568817	1.85978	0.716669	0.651699
150	-4.36759	-0.759058	-0.76803	0.584302	0.674475	0.336317	2.1416	1.03609	0.534776
151	-1.48409	-0.794548	-0.536246	0.361936	0.714593	0.415209	1.95438	0.831957	0.560968
152	-3.1219	-0.937977	-1.65469	0.273154	0.512775	0.490248	2.0966	0.825204	0.214236
153	-5.21724	-0.800718	-0.369867	0.404289	0.665296	0.566596	1.97916	0.956397	0.659632
154	-5.63333	-0.872006	-0.192965	0.419419	0.533509	0.373947	2.04698	0.79112	0.632218
155	-5.79473	-0.73492	-0.169406	0.38458	0.657529	0.566515	1.83144	0.845905	0.908525
156	-2.52338	-0.678302	-1.13448	0.39301	0.622728	0.486592	1.99955	0.900964	0.479031
157	-1.64513	-0.793841	-0.364399	0.342323	0.75175	0.439596	1.88093	0.928675	0.283143
158	-4.65501	-0.717294	-0.39796	0.437483	0.558649	0.509707	2.00882	0.968373	0.323436
159	-4.53795	-0.881265	-0.566138	0.309846	0.337782	0.628425	1.82482	1.01389	0.610899
160	-2.9368	-0.858402	-1.02655	0.341961	0.422913	0.506757	2.07035	0.859296	0.271092
161	-3.34009	-0.784776	-0.459338	0.280822	0.762068	0.513018	2.0134	0.927098	0.30788
162	-2.70997	-0.970069	0.0746767	0.431734	0.400057	0.562037	1.9794	0.965758	0.426025
163	-3.82792	-0.848437	-0.163806	0.467829	0.829897	0.445147	1.86377	0.777185	0.336138
164	-6.66952	-0.914545	-0.507921	0.262258	0.596888	0.400586	2.02305	0.942522	0.465229
165	-2.16715	-0.920753	-1.13973	0.615126	0.446437	0.551259	2.05315	0.861996	0.601879
166	-2.82624	-0.965974	-0.620451	0.368636	0.678928	0.559126	1.81619	0.845329	0.490766
167	-2.61458	-0.973727	-1.12427	0.545835	0.66662	0.410891	2.05538	0.926254	0.0563089
168	-2.36216	-0.963828	-0.0522944	0.449902	0.67575	0.494384	2.01417	0.867151	0.857398
169	-4.2137	-0.89501	-0.115603	0.478607	0.648392	0.537211	1.97101	0.924773	0.653619
170	-5.0539	-0.882837	-0.676934	0.407178	0.496638	0.425541	2.11744	0.8473	0.890502
171	-5.17885	-0.877727	-0.667404	0.516556	0.596372	0.540705	1.86907	1.04432	0.24279
172	-5.425	-0.883187	-0.13343	0.451022	0.460727	0.396067	2.04605	0.828728	0.356428
173	-3.26767	-0.776668	-0.952804	0.410649	0.942173	0.528638	1.99246	0.90304	0.530073
174	-3.92219	-0.821615	-0.469284	0.307182	0.479766	0.520642	1.99136	1.06025	0.671847
175	-2.72036	-0.897301	-0.659366	0.409394	0.576079	0.499072	2.03001	1.05166	0.213113
176	-3.72019	-0.816332	-0.825942	0.222397	0.567883	0.536594	2.04002	0.829306	0.575431
177	-3.59205	-0.930178	-1.05829	0.596417	0.608619	0.45627	1.89502	1.25904	0.565012
178	-1.65853	-0.827222	-0.722517	0.274098	0.577365	0.417411	1.98824	1.27846	0.718501
179	-4.80316	-0.812812	-0.181434	0.45924	0.664518	0.494841	2.1555	0.883874	0.716941
180	-4.90337	-0.928652	-0.593861	0.480919	0.553754	0.394757	2.02825	0.893051	0.514128
181	-2.11098	-0.756144	-0.698525	0.423319	0.740134	0.560225	1.87294	0.742294	0.50437
182	-5.68409	-0.734956	-0.64451	0.154752	0.796579	0.426461	1.9396	0.859538	0.833298
183	-5.45974	-0.735509	-0.707724	0.412839	0.556517	0.366062	2.04889	0.872669	0.652155
184	-5.31717	-0.753995	-0.343629	0.564613	0.675985	0.522804	1.95069	0.724091	0.486076
185	-4.11727	-0.878496	-0.231633	0.540752	0.887212	0.402338	2.11423	0.897992	0.492872
186	-6.44846	-0.924504	-1.11132	0.266276	0.707566	0.484556	1.97028	1.10292	0.385423
187	-2.05208	-0.835927	-0.397676	0.395406	0.512377	0.540581	1.92984	0.569506	0.96696
188	-4.52139	-0.824665	-0.582525	0.44809	0.43541	0.467564	2.00697	0.99538	0.398595
189	-2.87453	-0.801198	-1.28916	0.412177	0.711596	0.536969	1.85674	0.903552	0.57034
190	-5.4553	-0.782255	-0.721	0.524551	0.701733	0.485552	2.02301	0.838082	0.435091
191	-2.1722	-0.862989	-0.655213	0.472517	0.499063	0.489805	1.97302	0.82569	0.483762
192	-5.06369	-0.805225	-0.463922	0.299305	0.615506	0.48459	1.93056	1.01544	0.576961
193	-2.14131	-0.810551	-0.696617	0.442487	0.476808	0.3918	1.86289	1.24072	0.822065
194	-6.03369	-0.778659	-0.0995241	0.350176	0.838467	0.454018	1.98604	0.879958	0.517761
195	-7.01765	-0.930383	0.0687547	0.260179	0.695809	0.462668	2.1374	0.596909	0.320955
196	-5.76918	-0.896001	-0.52838	0.364471	0.598315	0.429823	2.12154	0.946359	0.35339
197	-2.40124	-0.851588	-0.68702	0.325439	0.596875	0.430634	2.25597	1.03514	0.467713
198	-4.67112	-0.91492	-0.442913	0.28709	0.635855	0.404435	2.12555	1.0048	0.250331
199	-1.7516	-0.850855	-0.0686138	0.394398	0.410989	0.532376	1.95189	1.00373	0.811933
200	-4.145	-0.807922	-0.376412	0.394793	0.503207	0.364724	1.91484	0.934132	0.173421
201	-2.67637	-0.827663	-0.434674	0.392463	0.713329	0.284981	2.08923	0.779798	0.451973
202	-4.31893	-0.716775	-0.550752	0.203264	0.615174	0.410065	2.0402	0.846244	0.442841
[truncated: 796 more rows]

## Sheet: FIGS1_DEE
posterior	(Intercept)	scale(sqrt.diff.body.mass)	scale(patristic.distance)	pairdietTRUE	pairforagingTRUE	scale(sympatry.sq)	scale(ln.syntopy)	scale(highest.intraspecific.ses)	both.sedentary
[truncated: 998 more rows]
